# Supplementary material for: 2-(4-Methyl­phen­yl)-1-(phenyl­sulfon­yl)propan-2-ol
Source: Acta Crystallogr Sect E Struct Rep Online. 2011 Oct 5;67(Pt 11):o2845. doi: 10.1107/S1600536811039894 (PMC3247583; doi:10.1107/S1600536811039894)
Supplement: Supplementary file 1 [file e-67-o2845-sup1.cif]

##############################################################################
#                                                                            #
# This CIF contains the data in a paper accepted for publication in          #
# Acta Crystallographica Section E. It conforms to the requirements of       #
# Notes for Authors for Acta Crystallographica Section E, and has been       #
# peer reviewed under the auspices of the IUCr Commission on Journals.       #
#                                                                            #
# Full details of the Crystallographic Information File format               #
# are given in the paper "The Crystallographic Information File (CIF):       #
# a New Standard Archive File for Crystallography" by S. R. Hall, F. H.      #
# Allen and I. D. Brown [Acta Cryst. (1991), A47, 655-685].                  #
#                                                                            #
# The current version of the core CIF dictionary is obtainable from          #
# ftp://ftp.iucr.org/pub/cif_core.dic.                                       #
#                                                                            #
# Software is freely available for graphical display of the structure(s)     #
# in this CIF. For information consult the CIF software page                 #
# http://www.iucr.org/resources/cif/software.                                #
#                                                                            #
# This file may be used for bona fide research purposes within the           #
# scientific community so long as proper attribution is given to the journal # 
# article from which it was obtained.                                        #
#                                                                            #
##############################################################################
data_I
_audit_creation_method     SHELXL-97
_chemical_name_systematic
;
2-(4-Methylphenyl)-1-(phenylsulfonyl)propan-2-ol
;
_chemical_name_common     ?
_chemical_formula_moiety     'C16 H18 O3 S'
_chemical_formula_sum     'C16 H18 O3 S'
_chemical_formula_iupac     'C16 H18 O3 S'
_chemical_formula_weight     290.36
_chemical_melting_point     392
_symmetry_cell_setting     orthorhombic
_symmetry_space_group_name_H-M     'P b c a'
_symmetry_space_group_name_Hall     '-P 2ac 2ab'
loop_
    _symmetry_equiv_pos_as_xyz
    'x, y, z'
    '-x+1/2, -y, z+1/2'
    '-x, y+1/2, -z+1/2'
    'x+1/2, -y+1/2, -z'
    '-x, -y, -z'
    'x-1/2, y, -z-1/2'
    'x, -y-1/2, z-1/2'
    '-x-1/2, y-1/2, z'
_cell_length_a     15.6696(14)
_cell_length_b     11.7501(11)
_cell_length_c     15.9042(16)
_cell_angle_alpha     90.00
_cell_angle_beta     90.00
_cell_angle_gamma     90.00
_cell_volume     2928.3(5)
_cell_formula_units_Z     8
_cell_measurement_reflns_used     2803
_cell_measurement_theta_min     2.517
_cell_measurement_theta_max     23.637
_cell_measurement_temperature     298(2)
_exptl_crystal_description     block
_exptl_crystal_colour     colorless
_exptl_crystal_size_max     0.38
_exptl_crystal_size_mid     0.29
_exptl_crystal_size_min     0.21
_exptl_crystal_density_diffrn     1.317
_exptl_crystal_density_meas     ?
_exptl_crystal_density_method     'not measured'
_exptl_crystal_F_000     1232
_exptl_absorpt_coefficient_mu     0.225
_exptl_absorpt_correction_type     multi-scan
_exptl_absorpt_process_details     '(<i>SADABS</i>; Sheldrick, 1996)'
_exptl_absorpt_correction_T_min     0.9193
_exptl_absorpt_correction_T_max     0.9542
_exptl_special_details     ?
_diffrn_ambient_temperature     298(2)
_diffrn_radiation_type     MoK\a
_diffrn_radiation_wavelength     0.71073
_diffrn_radiation_source     'fine-focus sealed tube'
_diffrn_radiation_monochromator     graphite
_diffrn_measurement_device_type     'Bruker SMART 1000 CCD area-detector'
_diffrn_measurement_method     '\f and \w'
_diffrn_detector_area_resol_mean     ?
_diffrn_reflns_number     13679
_diffrn_reflns_av_R_equivalents     0.0553
_diffrn_reflns_av_sigmaI/netI     0.0419
_diffrn_reflns_theta_min     2.52
_diffrn_reflns_theta_max     25.01
_diffrn_reflns_theta_full     25.01
_diffrn_measured_fraction_theta_max     1.000
_diffrn_measured_fraction_theta_full     1.000
_diffrn_reflns_limit_h_min     -18
_diffrn_reflns_limit_h_max     18
_diffrn_reflns_limit_k_min     -7
_diffrn_reflns_limit_k_max     13
_diffrn_reflns_limit_l_min     -18
_diffrn_reflns_limit_l_max     18
_diffrn_standards_number     ?
_diffrn_standards_interval_count     ?
_diffrn_standards_interval_time     ?
_diffrn_standards_decay_%     ?
_refine_special_details
;
Refinement of <i>F</i>^2^ against ALL reflections. The weighted <i>R</i>-factor
<i>wR</i> and goodness of fit <i>S</i> are based on <i>F</i>^2^, conventional
<i>R</i>-factors <i>R</i> are based on <i>F</i>, with <i>F</i> set to zero for
negative <i>F</i>^2^. The threshold expression of <i>F</i>^2^ >
\s(<i>F</i>^2^) is used only for calculating <i>R</i>-factors(gt) <i>etc</i>.
and is not relevant to the choice of reflections for refinement.
<i>R</i>-factors based on <i>F</i>^2^ are statistically about twice as large
as those based on <i>F</i>, and <i>R</i>- factors based on ALL data will be
even larger.
;
_reflns_number_total     2578
_reflns_number_gt     1590
_reflns_threshold_expression     I>2sigma(I)
_refine_ls_structure_factor_coef     Fsqd
_refine_ls_matrix_type     full
_refine_ls_R_factor_all     0.0907
_refine_ls_R_factor_gt     0.0436
_refine_ls_wR_factor_gt     0.1026
_refine_ls_wR_factor_ref     0.1414
_refine_ls_goodness_of_fit_ref     1.081
_refine_ls_restrained_S_all     1.081
_refine_ls_number_reflns     2578
_refine_ls_number_parameters     183
_refine_ls_number_restraints     0
_refine_ls_hydrogen_treatment     constr
_refine_ls_weighting_scheme     calc
_refine_ls_weighting_details
         'calc w=1/[\s^2^(Fo^2^)+(0.0540P)^2^+2.2452P] where P=(Fo^2^+2Fc^2^)/3'
_atom_sites_solution_hydrogens     geom
_atom_sites_solution_primary     direct
_atom_sites_solution_secondary     difmap
_refine_ls_shift/su_max     0.000
_refine_ls_shift/su_mean     0.000
_refine_diff_density_max     0.274
_refine_diff_density_min     -0.297
_refine_ls_extinction_method     none
_refine_ls_extinction_coef     ?
loop_
    _atom_type_symbol
    _atom_type_description
    _atom_type_scat_dispersion_real
    _atom_type_scat_dispersion_imag
    _atom_type_scat_source
    'C' 'C' 0.0033 0.0016
                         'International Tables Vol C Tables 4.2.6.8 and 6.1.1.4'
    'H' 'H' 0.0000 0.0000
                         'International Tables Vol C Tables 4.2.6.8 and 6.1.1.4'
    'O' 'O' 0.0106 0.0060
                         'International Tables Vol C Tables 4.2.6.8 and 6.1.1.4'
    'S' 'S' 0.1246 0.1234
                         'International Tables Vol C Tables 4.2.6.8 and 6.1.1.4'
_computing_data_collection     'SMART (Bruker, 2007)'
_computing_cell_refinement     'SAINT (Bruker, 2007)'
_computing_data_reduction     'SAINT (Bruker, 2007)'
_computing_structure_solution     'SHELXTL (Sheldrick, 2008)'
_computing_structure_refinement     'SHELXTL (Sheldrick, 2008)'
_computing_molecular_graphics     'SHELXTL (Sheldrick, 2008)'
_computing_publication_material     'SHELXTL (Sheldrick, 2008)'
loop_
    _atom_site_type_symbol
    _atom_site_label
    _atom_site_fract_x
    _atom_site_fract_y
    _atom_site_fract_z
    _atom_site_U_iso_or_equiv
    _atom_site_adp_type
    _atom_site_calc_flag
    _atom_site_refinement_flags
    _atom_site_occupancy
    _atom_site_symmetry_multiplicity
    _atom_site_disorder_assembly
    _atom_site_disorder_group
    O O1 0.16491(15) 0.5125(2) 0.51682(13) 0.0541(7) Uani d . 1 1 . .
    H H1 0.1135 0.5015 0.5118 0.081 Uiso calc R 1 1 . .
    O O2 0.05450(17) 0.2052(2) 0.41610(15) 0.0608(7) Uani d . 1 1 . .
    O O3 0.01924(14) 0.4061(2) 0.44403(15) 0.0607(7) Uani d . 1 1 . .
    S S1 0.07045(5) 0.32361(7) 0.40083(5) 0.0424(3) Uani d . 1 1 . .
    C C1 0.17920(19) 0.3470(3) 0.4275(2) 0.0441(8) Uani d . 1 1 . .
    H H1A 0.1918 0.3022 0.4772 0.053 Uiso calc R 1 1 . .
    H H1B 0.2140 0.3171 0.3822 0.053 Uiso calc R 1 1 . .
    C C2 0.2081(2) 0.4699(3) 0.44465(19) 0.0428(8) Uani d . 1 1 . .
    C C3 0.19648(19) 0.5463(3) 0.36837(19) 0.0376(7) Uani d . 1 1 . .
    C C4 0.2366(2) 0.5198(3) 0.2928(2) 0.0446(8) Uani d . 1 1 . .
    H H4 0.2691 0.4537 0.2892 0.053 Uiso calc R 1 1 . .
    C C5 0.2294(2) 0.5888(3) 0.2233(2) 0.0473(9) Uani d . 1 1 . .
    H H5 0.2564 0.5680 0.1735 0.057 Uiso calc R 1 1 . .
    C C6 0.1827(2) 0.6890(3) 0.2262(2) 0.0453(8) Uani d . 1 1 . .
    C C7 0.1425(2) 0.7151(3) 0.3009(2) 0.0477(9) Uani d . 1 1 . .
    H H7 0.1101 0.7812 0.3043 0.057 Uiso calc R 1 1 . .
    C C8 0.1492(2) 0.6455(3) 0.3710(2) 0.0448(8) Uani d . 1 1 . .
    H H8 0.1215 0.6659 0.4205 0.054 Uiso calc R 1 1 . .
    C C9 0.3024(2) 0.4680(3) 0.4693(2) 0.0586(10) Uani d . 1 1 . .
    H H9A 0.3211 0.5440 0.4815 0.088 Uiso calc R 1 1 . .
    H H9B 0.3354 0.4375 0.4238 0.088 Uiso calc R 1 1 . .
    H H9C 0.3097 0.4212 0.5183 0.088 Uiso calc R 1 1 . .
    C C10 0.1751(3) 0.7661(3) 0.1507(2) 0.0644(11) Uani d . 1 1 . .
    H H10A 0.1555 0.8397 0.1684 0.097 Uiso calc R 1 1 . .
    H H10B 0.1352 0.7341 0.1115 0.097 Uiso calc R 1 1 . .
    H H10C 0.2299 0.7735 0.1243 0.097 Uiso calc R 1 1 . .
    C C11 0.06017(19) 0.3471(3) 0.2917(2) 0.0402(8) Uani d . 1 1 . .
    C C12 0.0856(2) 0.2625(3) 0.2375(2) 0.0557(10) Uani d . 1 1 . .
    H H12 0.1085 0.1950 0.2581 0.067 Uiso calc R 1 1 . .
    C C13 0.0767(3) 0.2792(4) 0.1524(3) 0.0721(13) Uani d . 1 1 . .
    H H13 0.0935 0.2224 0.1151 0.086 Uiso calc R 1 1 . .
    C C14 0.0435(3) 0.3785(5) 0.1222(3) 0.0742(13) Uani d . 1 1 . .
    H H14 0.0378 0.3889 0.0645 0.089 Uiso calc R 1 1 . .
    C C15 0.0186(3) 0.4630(4) 0.1765(3) 0.0698(12) Uani d . 1 1 . .
    H H15 -0.0036 0.5307 0.1555 0.084 Uiso calc R 1 1 . .
    C C16 0.0264(2) 0.4476(3) 0.2624(2) 0.0546(9) Uani d . 1 1 . .
    H H16 0.0092 0.5042 0.2996 0.065 Uiso calc R 1 1 . .
loop_
    _atom_site_aniso_label
    _atom_site_aniso_U_11
    _atom_site_aniso_U_22
    _atom_site_aniso_U_33
    _atom_site_aniso_U_12
    _atom_site_aniso_U_13
    _atom_site_aniso_U_23
    O1 0.0580(15) 0.0663(17) 0.0380(13) -0.0058(13) 0.0003(11) -0.0134(12)
    O2 0.0805(18) 0.0463(15) 0.0555(15) -0.0190(13) -0.0042(13) 0.0066(12)
    O3 0.0468(14) 0.0772(18) 0.0582(15) 0.0029(13) 0.0069(12) -0.0265(14)
    S1 0.0442(5) 0.0438(5) 0.0392(5) -0.0035(4) 0.0028(4) -0.0042(4)
    C1 0.0426(19) 0.049(2) 0.0409(18) 0.0050(16) 0.0008(15) 0.0056(16)
    C2 0.0438(19) 0.046(2) 0.0384(18) -0.0014(16) 0.0013(14) -0.0037(16)
    C3 0.0355(17) 0.0355(18) 0.0417(18) -0.0049(14) -0.0042(14) -0.0056(15)
    C4 0.0432(19) 0.042(2) 0.0488(19) 0.0049(16) 0.0036(15) -0.0011(17)
    C5 0.048(2) 0.049(2) 0.045(2) -0.0008(17) 0.0041(16) 0.0005(17)
    C6 0.0387(18) 0.046(2) 0.051(2) -0.0055(16) -0.0084(16) 0.0015(17)
    C7 0.0421(19) 0.039(2) 0.062(2) 0.0009(16) -0.0043(17) -0.0049(18)
    C8 0.0430(18) 0.044(2) 0.047(2) -0.0028(17) 0.0003(15) -0.0084(17)
    C9 0.048(2) 0.071(3) 0.057(2) -0.0061(19) -0.0154(17) 0.007(2)
    C10 0.067(3) 0.066(3) 0.060(2) 0.002(2) -0.006(2) 0.012(2)
    C11 0.0367(17) 0.042(2) 0.0421(18) -0.0008(15) -0.0010(14) 0.0012(15)
    C12 0.057(2) 0.063(2) 0.047(2) 0.0100(19) 0.0081(18) -0.0064(19)
    C13 0.063(3) 0.106(4) 0.048(2) 0.003(3) 0.011(2) -0.016(3)
    C14 0.064(3) 0.110(4) 0.048(2) -0.021(3) -0.002(2) 0.020(3)
    C15 0.065(3) 0.068(3) 0.077(3) -0.020(2) -0.025(2) 0.030(3)
    C16 0.052(2) 0.044(2) 0.068(3) -0.0073(18) -0.0150(19) 0.0010(19)
_geom_special_details
;
All e.s.d.'s (except the e.s.d. in the dihedral angle between two l.s. planes)
are estimated using the full covariance matrix. The cell e.s.d.'s are taken
into account individually in the estimation of e.s.d.'s in distances, angles
and torsion angles; correlations between e.s.d.'s in cell parameters are only
used when they are defined by crystal symmetry. An approximate (isotropic)
treatment of cell e.s.d.'s is used for estimating e.s.d.'s involving l.s.
planes.
;
loop_
    _geom_bond_atom_site_label_1
    _geom_bond_atom_site_label_2
    _geom_bond_site_symmetry_2
    _geom_bond_distance
    _geom_bond_publ_flag
    O1 C2 . 1.424(4) ?
    O1 H1 . 0.8200 ?
    O2 S1 . 1.435(2) ?
    O3 S1 . 1.433(2) ?
    S1 C11 . 1.764(3) ?
    S1 C1 . 1.778(3) ?
    C1 C2 . 1.538(4) ?
    C1 H1A . 0.9700 ?
    C1 H1B . 0.9700 ?
    C2 C3 . 1.520(4) ?
    C2 C9 . 1.528(4) ?
    C3 C8 . 1.382(4) ?
    C3 C4 . 1.392(4) ?
    C4 C5 . 1.375(4) ?
    C4 H4 . 0.9300 ?
    C5 C6 . 1.387(5) ?
    C5 H5 . 0.9300 ?
    C6 C7 . 1.378(5) ?
    C6 C10 . 1.509(5) ?
    C7 C8 . 1.387(5) ?
    C7 H7 . 0.9300 ?
    C8 H8 . 0.9300 ?
    C9 H9A . 0.9600 ?
    C9 H9B . 0.9600 ?
    C9 H9C . 0.9600 ?
    C10 H10A . 0.9600 ?
    C10 H10B . 0.9600 ?
    C10 H10C . 0.9600 ?
    C11 C12 . 1.375(5) ?
    C11 C16 . 1.376(5) ?
    C12 C13 . 1.375(5) ?
    C12 H12 . 0.9300 ?
    C13 C14 . 1.365(6) ?
    C13 H13 . 0.9300 ?
    C14 C15 . 1.373(6) ?
    C14 H14 . 0.9300 ?
    C15 C16 . 1.384(5) ?
    C15 H15 . 0.9300 ?
    C16 H16 . 0.9300 ?
loop_
    _geom_angle_atom_site_label_1
    _geom_angle_atom_site_label_2
    _geom_angle_atom_site_label_3
    _geom_angle_site_symmetry_1
    _geom_angle_site_symmetry_3
    _geom_angle
    _geom_angle_publ_flag
    C2 O1 H1 . . 109.5 ?
    O3 S1 O2 . . 118.50(16) ?
    O3 S1 C11 . . 108.34(15) ?
    O2 S1 C11 . . 107.58(15) ?
    O3 S1 C1 . . 108.52(15) ?
    O2 S1 C1 . . 106.05(15) ?
    C11 S1 C1 . . 107.35(15) ?
    C2 C1 S1 . . 118.0(2) ?
    C2 C1 H1A . . 107.8 ?
    S1 C1 H1A . . 107.8 ?
    C2 C1 H1B . . 107.8 ?
    S1 C1 H1B . . 107.8 ?
    H1A C1 H1B . . 107.1 ?
    O1 C2 C3 . . 112.3(3) ?
    O1 C2 C9 . . 104.9(3) ?
    C3 C2 C9 . . 109.2(3) ?
    O1 C2 C1 . . 109.5(3) ?
    C3 C2 C1 . . 112.2(3) ?
    C9 C2 C1 . . 108.4(3) ?
    C8 C3 C4 . . 117.2(3) ?
    C8 C3 C2 . . 122.6(3) ?
    C4 C3 C2 . . 120.2(3) ?
    C5 C4 C3 . . 121.6(3) ?
    C5 C4 H4 . . 119.2 ?
    C3 C4 H4 . . 119.2 ?
    C4 C5 C6 . . 121.1(3) ?
    C4 C5 H5 . . 119.4 ?
    C6 C5 H5 . . 119.4 ?
    C7 C6 C5 . . 117.3(3) ?
    C7 C6 C10 . . 121.1(3) ?
    C5 C6 C10 . . 121.6(3) ?
    C6 C7 C8 . . 121.8(3) ?
    C6 C7 H7 . . 119.1 ?
    C8 C7 H7 . . 119.1 ?
    C3 C8 C7 . . 120.9(3) ?
    C3 C8 H8 . . 119.5 ?
    C7 C8 H8 . . 119.5 ?
    C2 C9 H9A . . 109.5 ?
    C2 C9 H9B . . 109.5 ?
    H9A C9 H9B . . 109.5 ?
    C2 C9 H9C . . 109.5 ?
    H9A C9 H9C . . 109.5 ?
    H9B C9 H9C . . 109.5 ?
    C6 C10 H10A . . 109.5 ?
    C6 C10 H10B . . 109.5 ?
    H10A C10 H10B . . 109.5 ?
    C6 C10 H10C . . 109.5 ?
    H10A C10 H10C . . 109.5 ?
    H10B C10 H10C . . 109.5 ?
    C12 C11 C16 . . 121.3(3) ?
    C12 C11 S1 . . 118.5(3) ?
    C16 C11 S1 . . 120.2(3) ?
    C11 C12 C13 . . 119.0(4) ?
    C11 C12 H12 . . 120.5 ?
    C13 C12 H12 . . 120.5 ?
    C14 C13 C12 . . 120.5(4) ?
    C14 C13 H13 . . 119.8 ?
    C12 C13 H13 . . 119.8 ?
    C13 C14 C15 . . 120.3(4) ?
    C13 C14 H14 . . 119.8 ?
    C15 C14 H14 . . 119.8 ?
    C14 C15 C16 . . 120.1(4) ?
    C14 C15 H15 . . 119.9 ?
    C16 C15 H15 . . 119.9 ?
    C11 C16 C15 . . 118.7(4) ?
    C11 C16 H16 . . 120.6 ?
    C15 C16 H16 . . 120.6 ?
loop_
    _geom_torsion_atom_site_label_1
    _geom_torsion_atom_site_label_2
    _geom_torsion_atom_site_label_3
    _geom_torsion_atom_site_label_4
    _geom_torsion_site_symmetry_1
    _geom_torsion_site_symmetry_2
    _geom_torsion_site_symmetry_3
    _geom_torsion_site_symmetry_4
    _geom_torsion
    _geom_torsion_publ_flag
    O3 S1 C1 C2 . . . . -32.7(3) ?
    O2 S1 C1 C2 . . . . -161.1(2) ?
    C11 S1 C1 C2 . . . . 84.2(3) ?
    S1 C1 C2 O1 . . . . 64.0(3) ?
    S1 C1 C2 C3 . . . . -61.4(3) ?
    S1 C1 C2 C9 . . . . 177.9(2) ?
    O1 C2 C3 C8 . . . . 0.2(4) ?
    C9 C2 C3 C8 . . . . -115.7(3) ?
    C1 C2 C3 C8 . . . . 124.0(3) ?
    O1 C2 C3 C4 . . . . 177.9(3) ?
    C9 C2 C3 C4 . . . . 61.9(4) ?
    C1 C2 C3 C4 . . . . -58.3(4) ?
    C8 C3 C4 C5 . . . . -0.3(5) ?
    C2 C3 C4 C5 . . . . -178.1(3) ?
    C3 C4 C5 C6 . . . . 1.0(5) ?
    C4 C5 C6 C7 . . . . -1.2(5) ?
    C4 C5 C6 C10 . . . . 179.3(3) ?
    C5 C6 C7 C8 . . . . 0.9(5) ?
    C10 C6 C7 C8 . . . . -179.6(3) ?
    C4 C3 C8 C7 . . . . 0.0(5) ?
    C2 C3 C8 C7 . . . . 177.7(3) ?
    C6 C7 C8 C3 . . . . -0.3(5) ?
    O3 S1 C11 C12 . . . . -163.9(3) ?
    O2 S1 C11 C12 . . . . -34.7(3) ?
    C1 S1 C11 C12 . . . . 79.1(3) ?
    O3 S1 C11 C16 . . . . 15.4(3) ?
    O2 S1 C11 C16 . . . . 144.6(3) ?
    C1 S1 C11 C16 . . . . -101.7(3) ?
    C16 C11 C12 C13 . . . . -0.2(5) ?
    S1 C11 C12 C13 . . . . 179.0(3) ?
    C11 C12 C13 C14 . . . . 0.3(6) ?
    C12 C13 C14 C15 . . . . 0.0(6) ?
    C13 C14 C15 C16 . . . . -0.5(6) ?
    C12 C11 C16 C15 . . . . -0.2(5) ?
    S1 C11 C16 C15 . . . . -179.5(3) ?
    C14 C15 C16 C11 . . . . 0.6(6) ?
loop_
    _geom_hbond_atom_site_label_D
    _geom_hbond_atom_site_label_H
    _geom_hbond_atom_site_label_A
    _geom_hbond_site_symmetry_A
    _geom_hbond_distance_DH
    _geom_hbond_distance_HA
    _geom_hbond_distance_DA
    _geom_hbond_angle_DHA
    O1 H1 O3 . 0.82 2.14 2.848(3) 144
    O1 H1 O3 5_566 0.82 2.45 3.103(3) 137
    C15 H15 O2 3_555 0.93 2.48 3.403(5) 173
data_global
_journal_date_recd_electronic     2011-09-24
_journal_date_accepted     2011-09-28
_journal_name_full     'Acta Crystallographica, Section E'
_journal_year     2011
_journal_volume     67
_journal_issue     11
_journal_page_first     o2845
_journal_page_last     o2845
_journal_paper_category     QO
_journal_coeditor_code     XU5336
_publ_contact_author_name     'Zhenting Du'
_publ_contact_author_address
;
College of Science, Northwest A&F University, Yangling, Shaanxi 712100
People's Republic of China
;
_publ_contact_author_email     duzt@nwsuaf.edu.cn
_publ_contact_author_fax     '86-29-87092226'
_publ_contact_author_phone     '86-29-87092226'
_publ_section_title
;
2-(4-Methylphenyl)-1-(phenylsulfonyl)propan-2-ol
;
loop_
    _publ_author_name
    _publ_author_footnote
    _publ_author_address
    'Shi, Bao-Jun' .
;
College of Plant Protection
Northwest A&F University
Yangling 712100
People's Republic of China
;
    'Huang, Liang-Zhu' .
;
College of Science
Northwest A&F University
Yangling 712100
People's Republic of China
;
    'Li, You-Qiang' .
;
College of Science
Northwest A&F University
Yangling 712100
People's Republic of China
;
    'Si, Chang-Mei' .
;
College of Science
Northwest A&F University
Yangling 712100
People's Republic of China
;
    'Du, Zhen-Ting' .
;
College of Science
Northwest A&F University
Yangling 712100
People's Republic of China
;
