# Supplementary material for: 2-(4-Methyl­phen­yl)-1-(phenyl­sulfon­yl)propan-2-ol
Source: Acta Crystallogr Sect E Struct Rep Online. 2011 Oct 5;67(Pt 11):o2845. doi: 10.1107/S1600536811039894 (PMC3247583; doi:10.1107/S1600536811039894)
Supplement: Supplementary file 2 [file e-67-o2845-Isup2.hkl]

# 
# h,k,l, Fc-squared, Fo-squared, sigma(Fo-squared) and status flag 
# 
data_I
_shelx_title ' 110627b in Pbca' 
_shelx_refln_list_code          4 
_shelx_F_calc_maximum      360.24 
_exptl_crystal_F_000      1232.00 
_reflns_d_resolution_high  0.8405 
 
loop_ 
 _symmetry_equiv_pos_as_xyz 
 'x, y, z' 
 '-x+1/2, -y, z+1/2' 
 '-x, y+1/2, -z+1/2' 
 'x+1/2, -y+1/2, -z' 
 '-x, -y, -z' 
 'x-1/2, y, -z-1/2' 
 'x, -y-1/2, z-1/2' 
 '-x-1/2, y-1/2, z' 
 
_cell_length_a    15.6696 
_cell_length_b    11.7501 
_cell_length_c    15.9042 
_cell_angle_alpha  90.000 
_cell_angle_beta   90.000 
_cell_angle_gamma  90.000 
 
_shelx_F_squared_multiplier     1.000 
 
loop_ 
 _refln_index_h 
 _refln_index_k 
 _refln_index_l 
 _refln_F_squared_calc 
 _refln_F_squared_meas 
 _refln_F_squared_sigma 
 _refln_observed_status 
   2   0   0      908.37     1022.08     27.25 o 
   4   0   0     4046.32     4500.64     59.65 o 
   6   0   0     1213.23     1430.48     38.41 o 
   8   0   0    22373.89    24334.64    227.59 o 
  10   0   0      773.27      686.43     36.03 o 
  12   0   0     1030.61      944.26     46.45 o 
  14   0   0      741.04      694.43     43.82 o 
  16   0   0      321.69      341.33     46.28 o 
  18   0   0      190.15      113.33     53.33 o 
   2   1   0    11037.91    11251.06    225.96 o 
   4   1   0   129769.34   124756.39   2890.04 o 
   6   1   0    19955.22    20715.22    207.38 o 
   8   1   0     1326.48     1285.06     30.21 o 
  10   1   0     2965.19     3057.28     51.80 o 
  12   1   0      461.78      445.14     26.05 o 
  14   1   0       14.90        3.92     15.77 o 
  16   1   0      269.43      346.23     33.11 o 
  18   1   0      326.18      327.40     59.42 o 
   0   2   0      669.05      587.39     15.89 o 
   2   2   0    18991.43    19291.09    445.62 o 
   4   2   0    41320.78    43790.22    327.41 o 
   6   2   0    12704.94    13367.57    139.53 o 
   8   2   0     6692.42     6867.16     56.43 o 
  10   2   0     1652.44     1630.60     38.29 o 
  12   2   0      965.07      951.57     32.97 o 
  14   2   0      568.58      583.19     29.09 o 
  16   2   0      380.39      408.60     34.30 o 
  18   2   0        3.87       -0.48     34.83 o 
   2   3   0      695.79      661.76     16.82 o 
   4   3   0       75.81       72.59     15.32 o 
   6   3   0       63.84       58.27      9.41 o 
   8   3   0     9531.37    10250.80     83.22 o 
  10   3   0     2020.37     1996.37     43.29 o 
  12   3   0     1455.38     1399.82     39.91 o 
  14   3   0       19.06        6.47     15.02 o 
  16   3   0        0.66      -18.42     16.31 o 
  18   3   0        0.77      -26.66     30.70 o 
   0   4   0    10953.20    10905.38    111.09 o 
   2   4   0     6576.27     6799.06     66.57 o 
   4   4   0      372.67      312.07     14.54 o 
   6   4   0      223.55      281.22     18.30 o 
   8   4   0        4.23        3.08      9.87 o 
  10   4   0      761.01      771.44     78.42 o 
  12   4   0       93.17      125.93     20.62 o 
  14   4   0        8.64       12.83     15.65 o 
  16   4   0       53.90       58.59     20.30 o 
   2   5   0     4176.60     4310.79     49.59 o 
   4   5   0     1232.14     1296.39     30.50 o 
   6   5   0     1742.02     1809.83     57.12 o 
   8   5   0      464.55      465.41     21.57 o 
  10   5   0     2957.82     2982.95     63.00 o 
  12   5   0      727.57      660.73     34.34 o 
  14   5   0      618.78      628.15     39.21 o 
  16   5   0       83.92       78.62     37.47 o 
   0   6   0     6886.27     7234.24    117.00 o 
   2   6   0      130.83      191.53     23.20 o 
   4   6   0     1608.29     1843.87     40.17 o 
   6   6   0      342.74      342.43     34.87 o 
   8   6   0     4077.09     3994.09     66.70 o 
  10   6   0      422.16      490.60     37.46 o 
  12   6   0      348.89      407.81     37.88 o 
  14   6   0      515.96      557.97     56.94 o 
  16   6   0      575.40      700.94    121.52 o 
   2   7   0      616.58      566.85     21.25 o 
   4   7   0     4005.44     4158.88     75.48 o 
   6   7   0      480.25      428.60     20.87 o 
   8   7   0      162.36      179.99     20.16 o 
  10   7   0      418.61      646.55    139.99 o 
  12   7   0     1033.86     1056.46     83.46 o 
  14   7   0        1.73      -23.68     22.23 o 
  16   7   0       61.97       62.49     32.36 o 
   0   8   0     1811.17     1903.69     57.07 o 
   2   8   0      847.93      796.41     27.20 o 
   4   8   0       86.44       94.71     16.19 o 
   6   8   0      689.72      675.60     26.54 o 
   8   8   0     1125.37      986.85    101.02 o 
  10   8   0       20.83        7.17     25.64 o 
  12   8   0        3.33       -2.40     26.86 o 
  14   8   0       98.55       73.24     53.06 o 
   2   9   0      397.29      414.68     39.58 o 
   4   9   0      246.77      204.32     28.34 o 
   6   9   0        0.52      -19.56     17.04 o 
   8   9   0       24.30       22.22     65.12 o 
  10   9   0      110.05      149.16     38.26 o 
  12   9   0      139.79      141.01     40.26 o 
  14   9   0        9.35        2.10     43.63 o 
   0  10   0       53.36      118.45     35.51 o 
   2  10   0        7.96      -10.42     18.52 o 
   4  10   0        5.36       -8.89     18.45 o 
   6  10   0      120.69      113.47     26.13 o 
   8  10   0      157.23      185.06     39.31 o 
  10  10   0       45.66       20.04     31.51 o 
  12  10   0       30.95        1.06     31.88 o 
   2  11   0      283.58      390.56     71.18 o 
   4  11   0        0.02      -24.59     18.97 o 
   6  11   0       13.61      -16.18     21.76 o 
   8  11   0        0.25      -32.82     26.43 o 
  10  11   0      145.59      285.05     48.96 o 
   0  12   0        6.02       92.50     44.15 o 
   2  12   0       35.21       20.76     30.41 o 
   4  12   0       29.46       36.64     30.70 o 
   6  12   0      371.87      468.08     47.27 o 
   8  12   0       62.68      107.59     40.40 o 
   2  13   0      207.81      190.24     46.13 o 
   4  13   0       98.44      156.12     49.92 o 
   6  13   0       19.08      -19.91     44.02 o 
   1   1   1     8489.49     8559.50     61.47 o 
   2   1   1    20515.44    20306.42    114.46 o 
   3   1   1     7356.81     7450.59     43.25 o 
   4   1   1      651.16      587.65      9.36 o 
   5   1   1     1326.88     1506.25     15.01 o 
   6   1   1    12811.97    13436.26     58.86 o 
   7   1   1       77.15       83.00      7.73 o 
   8   1   1      129.44      138.49      8.47 o 
   9   1   1      282.12      259.33     14.25 o 
  10   1   1      693.96      701.70     18.91 o 
  11   1   1      156.37      143.16     13.22 o 
  12   1   1       33.73       30.38      9.94 o 
  13   1   1      434.42      416.06     19.87 o 
  14   1   1      144.98      133.94     15.11 o 
  15   1   1       15.57        4.80     11.20 o 
  16   1   1       51.95       41.14     16.76 o 
  17   1   1        0.00      -14.51     15.40 o 
  18   1   1      151.62      160.28     34.17 o 
   0   2   1     6208.51     5998.19    192.80 o 
   1   2   1     1784.16     1646.93     26.40 o 
   2   2   1    33514.34    33853.63    401.52 o 
   3   2   1        2.90        4.14      3.43 o 
   4   2   1      923.60      968.61     14.30 o 
   5   2   1     2162.61     2025.00     20.63 o 
   6   2   1      809.83      833.23     14.25 o 
   7   2   1      210.69      260.65      9.17 o 
   8   2   1     2560.58     2598.35     24.98 o 
   9   2   1     1586.08     1540.30     19.90 o 
  10   2   1       12.04        5.33      6.71 o 
  11   2   1        2.20       -9.23      7.49 o 
  12   2   1       24.04       11.86      9.28 o 
  13   2   1       31.17       22.97     10.58 o 
  14   2   1       46.62       34.51     11.74 o 
  15   2   1       39.44       14.16     13.09 o 
  16   2   1       55.96       56.36     24.84 o 
  17   2   1      348.90      409.00     30.23 o 
  18   2   1        5.54       15.61     24.89 o 
   1   3   1     2569.77     2497.50     22.96 o 
   2   3   1    13396.75    13447.53    137.49 o 
   3   3   1        9.95       -0.44      4.09 o 
   4   3   1     1135.76     1013.22     14.96 o 
   5   3   1      563.96      579.62     11.42 o 
   6   3   1        8.13       22.50      5.39 o 
   7   3   1      242.86      200.75     13.11 o 
   8   3   1       43.17       57.46      9.58 o 
   9   3   1      196.69      186.85     10.82 o 
  10   3   1     3814.18     3933.69     39.60 o 
  11   3   1      246.04      235.90     15.94 o 
  12   3   1      968.67      971.82     23.91 o 
  13   3   1      387.47      434.52     22.25 o 
  14   3   1      135.45      110.92     14.76 o 
  15   3   1      485.33      618.09     29.17 o 
  16   3   1       58.89       45.87     17.48 o 
  17   3   1       18.79       11.28     16.86 o 
  18   3   1       73.61       66.19     36.62 o 
   0   4   1      187.33      183.15     13.47 o 
   1   4   1        9.76        1.87      4.26 o 
   2   4   1     1797.50     1998.14     22.00 o 
   3   4   1      809.38      683.99     13.21 o 
   4   4   1        4.98        3.83      4.78 o 
   5   4   1       24.59        1.57      5.17 o 
   6   4   1     9895.93    10857.27     68.48 o 
   7   4   1        4.91       -8.97      5.98 o 
   8   4   1     1610.28     1580.56     22.79 o 
   9   4   1     1453.45     1447.41     25.11 o 
  10   4   1        0.40       -5.20      8.48 o 
  11   4   1     1167.96     1088.91     24.13 o 
  12   4   1      470.62      468.24     27.85 o 
  13   4   1        0.49      -14.82      9.88 o 
  14   4   1      356.97      411.71     26.84 o 
  15   4   1       18.92       -3.25     13.48 o 
  16   4   1      228.38      248.01     26.92 o 
  17   4   1      139.07      165.97     25.00 o 
   1   5   1      118.87       96.58      8.28 o 
   2   5   1     1706.80     1849.94     23.45 o 
   3   5   1     5263.60     5576.83     43.34 o 
   4   5   1        1.08       -1.02      5.50 o 
   5   5   1      160.58      148.56     10.66 o 
   6   5   1       75.75       46.73      8.82 o 
   7   5   1      578.47      507.54     18.41 o 
   8   5   1      331.37      359.51     14.49 o 
   9   5   1      502.75      501.59     23.90 o 
  10   5   1      758.28      756.12     25.52 o 
  11   5   1        0.31      -16.89     11.26 o 
  12   5   1       95.99       75.21     15.03 o 
  13   5   1      341.65      378.63     25.77 o 
  14   5   1        0.01       -6.19     14.09 o 
  15   5   1       14.31        5.04     15.37 o 
  16   5   1      185.97      182.10     29.02 o 
  17   5   1       13.32       -8.45     24.71 o 
   0   6   1       28.41       27.85      9.44 o 
   1   6   1       11.78        3.57      6.21 o 
   2   6   1      912.91     1028.54     19.10 o 
   3   6   1      201.25      286.83     12.57 o 
   4   6   1       20.04        5.55      6.51 o 
   5   6   1        0.09       -8.73      5.82 o 
   6   6   1       29.45       30.86      8.08 o 
   7   6   1      296.04      328.31     15.70 o 
   8   6   1       78.62       57.82     11.53 o 
   9   6   1      227.63      246.29     29.38 o 
  10   6   1      210.68      247.89     22.32 o 
  11   6   1       12.75       -4.50     15.41 o 
  12   6   1      137.44      166.13     22.33 o 
  13   6   1      161.54      205.96     23.74 o 
  14   6   1       51.09       47.57     18.67 o 
  15   6   1       42.93       46.46     20.28 o 
  16   6   1      175.30      177.23     35.62 o 
   1   7   1     1112.36     1164.51     20.68 o 
   2   7   1        2.12        0.95      6.65 o 
   3   7   1      721.96      720.64     16.94 o 
   4   7   1      116.92      139.26     12.37 o 
   5   7   1        6.87       -8.44      7.02 o 
   6   7   1       90.83       71.76     10.53 o 
   7   7   1       85.53       72.22     13.19 o 
   8   7   1        9.43      -10.98     10.97 o 
   9   7   1      681.47      585.72     26.84 o 
  10   7   1      142.30      149.20     20.28 o 
  11   7   1        5.53       -8.96     15.82 o 
  12   7   1      195.88      200.91     28.13 o 
  13   7   1       60.11       50.32     32.45 o 
  14   7   1       85.01       70.04     21.83 o 
  15   7   1        7.13        3.06     19.17 o 
  16   7   1       87.71       75.76     30.74 o 
   0   8   1     1213.75     1223.96     32.31 o 
   1   8   1      440.21      419.34     15.41 o 
   2   8   1      483.90      432.81     17.29 o 
   3   8   1      342.69      403.42     20.99 o 
   4   8   1       55.59       51.96     10.00 o 
   5   8   1      621.23      578.69     19.08 o 
   6   8   1       18.70        8.45     10.19 o 
   7   8   1      101.52       89.07     13.57 o 
   8   8   1      167.24      190.15     19.13 o 
   9   8   1     1015.09     1031.10     38.39 o 
  10   8   1      191.66      175.49     26.20 o 
  11   8   1      113.06      128.25     24.75 o 
  12   8   1       35.49       -7.75     18.94 o 
  13   8   1      260.23      359.43     42.08 o 
  14   8   1      117.21      117.00     38.17 o 
  15   8   1       47.38       37.77     22.61 o 
   1   9   1      855.85      861.53     20.96 o 
   2   9   1      508.48      495.80     22.15 o 
   3   9   1      114.30       88.44     15.37 o 
   4   9   1      220.91      261.53     21.73 o 
   5   9   1      289.03      387.33     34.57 o 
   6   9   1      908.18      787.50     25.59 o 
   7   9   1     1332.58     1277.82     43.25 o 
   8   9   1       81.98       51.51     20.34 o 
   9   9   1      266.62      338.76     43.44 o 
  10   9   1      283.69      332.68     33.87 o 
  11   9   1        2.09        6.36     18.88 o 
  12   9   1       22.55       22.48     20.02 o 
  13   9   1       21.35       -5.29     24.16 o 
  14   9   1       84.47       38.66     35.51 o 
   0  10   1      148.22      176.49     28.29 o 
   1  10   1      424.10      459.77     39.04 o 
   2  10   1      122.91      111.73     16.24 o 
   3  10   1     1240.56     1263.49     33.06 o 
   4  10   1       22.36       20.16     14.88 o 
   5  10   1      326.92      356.58     26.11 o 
   6  10   1      212.35      221.61     22.09 o 
   7  10   1      102.88       87.63     20.19 o 
   8  10   1        6.27      -22.09     16.88 o 
   9  10   1        4.57      -13.79     18.52 o 
  10  10   1      319.03      373.83     35.97 o 
  11  10   1      594.61      762.37     50.05 o 
  12  10   1        2.62        3.96     21.88 o 
   1  11   1      500.72      615.50     38.22 o 
   2  11   1        2.45      -21.39     14.26 o 
   3  11   1      425.07      468.28     33.82 o 
   4  11   1        2.34      -19.78     13.19 o 
   5  11   1      182.69      201.98     23.52 o 
   6  11   1       49.61       25.17     17.02 o 
   7  11   1      137.29      153.06     27.89 o 
   8  11   1      154.29      191.84     30.63 o 
   9  11   1       71.80       29.21     22.76 o 
  10  11   1       91.07      100.00     26.71 o 
  11  11   1        4.83       18.12     24.38 o 
   0  12   1       81.43       40.34     33.77 o 
   1  12   1       99.70       82.09     25.24 o 
   2  12   1       41.19        2.95     19.90 o 
   3  12   1       79.83      101.10     22.03 o 
   4  12   1       91.81       94.34     23.69 o 
   5  12   1       47.48       30.67     19.36 o 
   6  12   1       15.96       -8.63     19.79 o 
   7  12   1        3.13      -13.32     19.61 o 
   8  12   1       13.71      -24.37     20.23 o 
   9  12   1       50.33       26.59     25.78 o 
   1  13   1       22.87       14.23     22.16 o 
   2  13   1        3.89      -12.86     20.51 o 
   3  13   1       16.70      -16.30     21.56 o 
   4  13   1       61.99       26.98     23.94 o 
   5  13   1       10.77       -8.96     22.20 o 
   6  13   1       32.01        1.58     23.66 o 
   0   0   2     3374.30     3131.63     51.49 o 
   1   0   2    24188.46    23579.87    142.02 o 
   2   0   2      408.18      364.34     11.91 o 
   3   0   2     3663.95     3809.36     40.25 o 
   4   0   2     1110.10     1074.12     16.87 o 
   5   0   2     2139.95     2020.54     25.19 o 
   6   0   2     5776.38     6847.31     54.48 o 
   7   0   2     1194.94     1319.70     28.06 o 
   8   0   2     3894.84     4166.92     54.14 o 
   9   0   2     1038.62      930.31     27.11 o 
  10   0   2      358.36      386.89     32.78 o 
  11   0   2      684.35      647.36     25.79 o 
  12   0   2       69.77       70.61     16.12 o 
  13   0   2     1457.84     1554.73     42.41 o 
  14   0   2       34.28       27.09     19.05 o 
  15   0   2      138.63      153.40     28.14 o 
  16   0   2        3.99        1.11     20.90 o 
  17   0   2      701.20      797.52     44.75 o 
  18   0   2       12.77       34.82     27.62 o 
   1   1   2     8053.12     8419.66     38.37 o 
   2   1   2     4124.82     4067.85     26.80 o 
   3   1   2      339.08      388.83      7.89 o 
   4   1   2     6724.26     6945.93     36.76 o 
   5   1   2      872.04      997.87     12.40 o 
   6   1   2     1218.39     1151.33     14.37 o 
   7   1   2     6210.69     6535.87     45.40 o 
   8   1   2      846.79      950.72     14.77 o 
   9   1   2     2259.91     2179.57     23.37 o 
  10   1   2        1.30       -9.54      6.36 o 
  11   1   2      399.41      403.41     22.32 o 
  12   1   2       10.79        0.45      8.69 o 
  13   1   2      140.16      124.03     13.68 o 
  14   1   2        0.63      -17.11     11.41 o 
  15   1   2      202.64      254.51     27.60 o 
  16   1   2        2.10      -16.39     14.28 o 
  17   1   2      520.67      594.38     52.05 o 
  18   1   2      110.96      115.09     23.05 o 
   0   2   2    11371.21    11462.58    382.71 o 
   1   2   2     3016.89     2900.75     33.30 o 
   2   2   2     6314.30     6377.77     49.69 o 
   3   2   2    13856.73    13970.28     73.60 o 
   4   2   2    15750.53    16152.53    119.16 o 
   5   2   2     1173.34     1181.08     17.28 o 
   6   2   2     3929.84     3954.64     30.67 o 
   7   2   2        0.13       -6.76      4.51 o 
   8   2   2     2217.40     2352.86     24.19 o 
   9   2   2      640.91      711.10     14.24 o 
  10   2   2      496.47      501.43     12.86 o 
  11   2   2     1485.37     1481.51     27.22 o 
  12   2   2       30.66       11.75      9.24 o 
  13   2   2      286.11      362.83     20.30 o 
  14   2   2       16.38        0.04     12.59 o 
  15   2   2       33.97       22.10     14.71 o 
  16   2   2       11.86       -4.15     14.93 o 
  17   2   2        2.78      -17.07     15.91 o 
  18   2   2        9.83        7.74     18.40 o 
   1   3   2     1055.31     1050.49     26.77 o 
   2   3   2      684.26      711.39     15.00 o 
   3   3   2      905.10      993.56     22.73 o 
   4   3   2      362.04      359.74     10.52 o 
   5   3   2      963.65     1008.67     14.96 o 
   6   3   2       42.98       36.10      5.91 o 
   7   3   2      403.42      420.58     12.89 o 
   8   3   2     2566.32     2608.75     30.03 o 
   9   3   2     1158.73     1106.23     20.41 o 
  10   3   2      271.73      299.04     15.26 o 
  11   3   2        4.35       -1.14      8.31 o 
  12   3   2       11.15        6.55      9.01 o 
  13   3   2      197.83      211.99     17.21 o 
  14   3   2      292.24      329.11     25.24 o 
  15   3   2        1.05       -8.74     13.56 o 
  16   3   2        0.59      -12.41     15.25 o 
  17   3   2       10.23       -9.93     18.41 o 
  18   3   2        5.60      -22.44     19.22 o 
   0   4   2      673.27      694.70     18.79 o 
   1   4   2      591.61      586.30     12.31 o 
   2   4   2     4045.34     4179.95     50.53 o 
   3   4   2     3091.02     3346.00     31.75 o 
   4   4   2      248.40      195.40     14.85 o 
   5   4   2     1118.37     1200.42     18.65 o 
   6   4   2       84.79       55.48      7.84 o 
   7   4   2      316.25      339.78     12.22 o 
   8   4   2     1076.13      968.37     17.20 o 
   9   4   2      157.53      172.84     13.67 o 
  10   4   2       74.48       65.38     11.72 o 
  11   4   2      735.32      693.10     21.64 o 
  12   4   2      313.54      332.31     21.48 o 
  13   4   2      228.65      221.96     19.48 o 
  14   4   2        8.42       -3.26     11.64 o 
  15   4   2       71.49       56.71     19.38 o 
  16   4   2        0.04      -24.27     16.61 o 
  17   4   2       71.17       59.54     21.51 o 
   1   5   2     2565.76     2642.74     34.95 o 
   2   5   2     1296.51     1254.58     20.24 o 
   3   5   2       37.81       36.50      6.63 o 
   4   5   2       98.72       95.94      8.90 o 
   5   5   2      189.41      201.87     17.75 o 
   6   5   2      109.33       85.98     10.42 o 
   7   5   2     3812.48     3941.27     49.64 o 
   8   5   2      194.22      174.90     17.62 o 
   9   5   2      252.17      277.45     18.59 o 
  10   5   2      471.41      425.59     24.25 o 
  11   5   2      434.98      448.48     24.26 o 
  12   5   2      614.20      614.04     28.43 o 
  13   5   2       54.42       63.02     17.13 o 
  14   5   2       72.77       51.68     16.89 o 
  15   5   2      491.85      649.67     74.94 o 
  16   5   2       73.29       65.96     24.33 o 
  17   5   2       77.63       70.64     26.57 o 
   0   6   2     2741.92     2650.93     49.63 o 
   1   6   2     5252.53     5572.11     62.85 o 
   2   6   2      816.01      826.02     17.35 o 
   3   6   2     2188.70     2270.76     28.46 o 
   4   6   2     1005.27      983.89     19.23 o 
   5   6   2     1647.25     1501.49     39.35 o 
   6   6   2      168.91      189.96     13.25 o 
   7   6   2        1.75      -10.29      6.86 o 
   8   6   2      520.51      474.18     26.70 o 
   9   6   2     1184.04     1105.69     38.16 o 
  10   6   2        0.71      -19.68     13.12 o 
  11   6   2     1929.31     1919.55     48.99 o 
  12   6   2       99.78      105.99     22.49 o 
  13   6   2      288.59      339.19     28.49 o 
  14   6   2       53.20       74.32     19.94 o 
  15   6   2        8.67      -22.28     18.85 o 
  16   6   2       47.64       21.75     25.21 o 
   1   7   2     2030.15     1998.80     35.85 o 
   2   7   2      174.09      209.02     16.93 o 
   3   7   2      316.85      325.44     17.69 o 
   4   7   2       10.39       -0.75      7.46 o 
   5   7   2     2389.07     2443.54     37.28 o 
   6   7   2        1.76       -6.37      9.07 o 
   7   7   2     2632.68     2647.47     48.48 o 
   8   7   2     1047.92      928.24     28.69 o 
   9   7   2     1313.51     1151.42     38.52 o 
  10   7   2      818.08      778.18     32.28 o 
  11   7   2        1.72      -20.47     13.65 o 
  12   7   2      141.80      180.16     35.79 o 
  13   7   2      381.35      440.42     37.71 o 
  14   7   2       45.01       14.02     18.37 o 
  15   7   2      249.88      345.56     48.62 o 
  16   7   2        0.00      -31.07     22.43 o 
   0   8   2       37.09       60.37     17.06 o 
   1   8   2      767.57      705.00     17.77 o 
   2   8   2      268.87      331.65     18.01 o 
   3   8   2     2161.25     2225.04     45.36 o 
   4   8   2       16.33       12.85     10.77 o 
   5   8   2     1013.82      916.37     24.87 o 
   6   8   2     1529.18     1475.38     31.63 o 
   7   8   2      217.73      279.45     21.39 o 
   8   8   2       33.74       -4.80     13.58 o 
   9   8   2      727.98      695.08     50.02 o 
  10   8   2        6.21      -20.00     13.33 o 
  11   8   2      340.92      558.94     47.06 o 
  12   8   2       34.78       28.93     21.49 o 
  13   8   2      107.70      109.62     29.72 o 
  14   8   2      195.82      265.10     38.91 o 
  15   8   2        0.97      -23.10     22.31 o 
   1   9   2     1377.21     1307.15     28.07 o 
   2   9   2      994.62      966.31     24.65 o 
   3   9   2      191.54      201.88     17.60 o 
   4   9   2      219.01      240.40     23.95 o 
   5   9   2       14.90        7.03     11.47 o 
   6   9   2      220.68      234.59     21.33 o 
   7   9   2      250.07      311.05     26.61 o 
   8   9   2       63.33       40.49     17.50 o 
   9   9   2       34.44       11.76     18.42 o 
  10   9   2       96.16       80.61     23.51 o 
  11   9   2       11.33        3.02     18.41 o 
  12   9   2        1.26      -11.04     20.12 o 
  13   9   2      126.82      196.97     37.40 o 
  14   9   2        6.82       -5.62     32.41 o 
   0  10   2      225.63      237.16     30.79 o 
   1  10   2      253.10      242.36     22.75 o 
   2  10   2     1397.27     1358.85     34.32 o 
   3  10   2      212.37      241.62     20.17 o 
   4  10   2       27.00        6.66     12.31 o 
   5  10   2      244.49      262.87     23.15 o 
   6  10   2       10.16      -13.01     13.59 o 
   7  10   2       62.87       40.22     17.65 o 
   8  10   2       26.09       22.05     18.12 o 
   9  10   2       81.98       42.89     21.00 o 
  10  10   2       34.30       17.13     20.62 o 
  11  10   2        3.83      -10.40     21.37 o 
  12  10   2        1.11      -17.38     21.22 o 
   1  11   2       92.17       89.12     18.38 o 
   2  11   2       61.97       28.72     15.81 o 
   3  11   2        0.86      -23.82     15.88 o 
   4  11   2      119.40      105.52     21.76 o 
   5  11   2        1.42      -21.94     15.41 o 
   6  11   2       69.13       69.90     18.15 o 
   7  11   2       28.36       -7.33     17.15 o 
   8  11   2        4.67       -2.43     19.28 o 
   9  11   2       17.66        2.98     20.57 o 
  10  11   2       34.22       26.45     22.51 o 
  11  11   2        4.07      -20.17     20.61 o 
   0  12   2       16.90       23.48     30.67 o 
   1  12   2       31.05       15.71     18.56 o 
   2  12   2       78.82       87.44     20.92 o 
   3  12   2      369.41      409.11     33.41 o 
   4  12   2       34.56        6.56     18.08 o 
   5  12   2      188.96      225.80     28.59 o 
   6  12   2      132.07      134.47     27.23 o 
   7  12   2        2.17      -11.58     23.41 o 
   8  12   2       15.58       -4.47     24.66 o 
   9  12   2        9.24      -27.66     21.27 o 
   1  13   2      344.24      372.52     39.56 o 
   2  13   2        0.09        3.56     20.77 o 
   3  13   2       50.89       32.02     22.76 o 
   4  13   2       28.44       38.68     20.25 o 
   5  13   2       24.25        9.31     19.71 o 
   6  13   2      134.94      120.98     37.46 o 
   1   1   3     1975.32     2043.16     17.19 o 
   2   1   3      971.16      902.91     12.34 o 
   3   1   3     2457.49     2521.96     18.31 o 
   4   1   3      417.75      351.96      8.20 o 
   5   1   3      426.91      392.87      8.33 o 
   6   1   3      184.37      234.63      9.86 o 
   7   1   3     2036.73     2166.56     21.18 o 
   8   1   3       13.37        9.87      5.27 o 
   9   1   3        0.11       -7.03      4.69 o 
  10   1   3      273.80      257.33     13.49 o 
  11   1   3       43.37       41.64      9.68 o 
  12   1   3       31.50       29.94     10.02 o 
  13   1   3        7.59      -16.52     11.01 o 
  14   1   3      123.40      182.58     19.89 o 
  15   1   3      392.89      471.66     30.11 o 
  16   1   3      392.88      450.34     30.98 o 
  17   1   3        0.07      -14.25     16.20 o 
  18   1   3        3.04      -10.77     17.76 o 
   0   2   3    25138.68    24516.56    283.46 o 
   1   2   3     2016.75     2039.18     39.85 o 
   2   2   3      302.38      325.53      9.51 o 
   3   2   3        1.54       -3.04      4.14 o 
   4   2   3     1720.19     1741.23     20.16 o 
   5   2   3      993.14      985.83     15.53 o 
   6   2   3       74.83       28.00      5.95 o 
   7   2   3     1217.42     1175.40     18.87 o 
   8   2   3     1282.77     1223.62     17.63 o 
   9   2   3      489.66      524.74     14.11 o 
  10   2   3       91.14       78.61      9.76 o 
  11   2   3      611.47      609.33     18.15 o 
  12   2   3      444.72      463.72     19.72 o 
  13   2   3       68.89       63.93     14.96 o 
  14   2   3       51.78       45.26     15.49 o 
  15   2   3       68.44       41.79     16.21 o 
  16   2   3      145.25      169.70     22.77 o 
  17   2   3        1.93       -9.07     15.79 o 
  18   2   3        3.26      -27.26     18.18 o 
   1   3   3     3750.71     3796.58     49.64 o 
   2   3   3     4709.97     4475.08     47.39 o 
   3   3   3      448.63      423.34     13.07 o 
   4   3   3     1779.64     1569.57     19.75 o 
   5   3   3      541.86      528.03     12.86 o 
   6   3   3       55.26       27.41      5.79 o 
   7   3   3     1413.62     1276.51     22.89 o 
   8   3   3       82.85       91.83      9.53 o 
   9   3   3     1280.28     1206.09     21.83 o 
  10   3   3      610.87      578.30     15.21 o 
  11   3   3      114.97      121.02     13.96 o 
  12   3   3      292.83      326.88     20.44 o 
  13   3   3      675.67      648.52     26.31 o 
  14   3   3      344.45      331.40     25.57 o 
  15   3   3       26.08       37.19     17.93 o 
  16   3   3       76.77       99.93     22.88 o 
  17   3   3        0.12      -24.88     18.21 o 
   0   4   3     1088.08      930.50     26.00 o 
   1   4   3       86.66      105.35      9.34 o 
   2   4   3      142.58      111.61     12.01 o 
   3   4   3        1.08       -6.10      5.48 o 
   4   4   3     1662.33     1753.55     23.07 o 
   5   4   3     2943.55     3092.64     42.65 o 
   6   4   3        2.08       -1.72      5.71 o 
   7   4   3      679.67      718.73     15.06 o 
   8   4   3     2658.79     2536.97     34.20 o 
   9   4   3      642.21      636.68     17.15 o 
  10   4   3       45.69       47.25     10.95 o 
  11   4   3      467.52      413.70     21.29 o 
  12   4   3      544.87      548.53     27.44 o 
  13   4   3       20.30        2.19     14.26 o 
  14   4   3       68.19       58.71     18.24 o 
  15   4   3       41.75       25.21     17.39 o 
  16   4   3      297.54      349.50     38.28 o 
  17   4   3      141.83      146.79     26.12 o 
   1   5   3      143.61      182.21     11.46 o 
   2   5   3      363.05      394.66     11.96 o 
   3   5   3      497.82      484.39     12.58 o 
   4   5   3      157.52      146.98     13.31 o 
   5   5   3       51.27       55.35      7.59 o 
   6   5   3      126.48      130.95     12.24 o 
   7   5   3      127.58      125.87     11.27 o 
   8   5   3     2926.44     3020.00     40.07 o 
   9   5   3      126.60      134.71     14.72 o 
  10   5   3      377.74      415.06     30.69 o 
  11   5   3      485.94      503.98     26.18 o 
  12   5   3      603.57      645.54     32.31 o 
  13   5   3       12.21      -12.45     13.83 o 
  14   5   3        8.54       -8.02     15.49 o 
  15   5   3       11.53       -3.49     16.29 o 
  16   5   3       94.13       92.52     22.46 o 
  17   5   3        0.08      -20.42     20.86 o 
   0   6   3        6.38       -5.11      8.79 o 
   1   6   3     1277.69     1317.79     22.49 o 
   2   6   3     3436.92     3662.28     51.83 o 
   3   6   3      264.31      274.08     16.54 o 
   4   6   3     1093.77     1061.79     22.24 o 
   5   6   3      175.64      192.15     11.65 o 
   6   6   3       64.84       62.01     11.20 o 
   7   6   3        0.10       -5.78      7.91 o 
   8   6   3       31.49       26.18     11.99 o 
   9   6   3      208.69      166.33     21.25 o 
  10   6   3        7.41      -12.29     13.69 o 
  11   6   3      146.52      142.30     22.77 o 
  12   6   3      140.27      149.65     24.73 o 
  13   6   3       69.29       38.87     20.23 o 
  14   6   3      339.44      363.73     35.84 o 
  15   6   3        3.33      -19.98     17.26 o 
  16   6   3       24.22       27.20     23.97 o 
   1   7   3       41.33       80.65     12.41 o 
   2   7   3     1575.34     1665.91     44.23 o 
   3   7   3      790.15      825.68     22.09 o 
   4   7   3        0.55       -9.19      7.85 o 
   5   7   3      252.30      294.91     18.87 o 
   6   7   3      123.20       94.32     13.56 o 
   7   7   3      457.19      518.98     24.53 o 
   8   7   3      176.60      201.15     20.89 o 
   9   7   3       49.51       47.89     15.16 o 
  10   7   3       20.14       26.80     17.85 o 
  11   7   3       85.45       55.01     19.44 o 
  12   7   3       27.08       -4.72     25.89 o 
  13   7   3       75.77       67.02     22.27 o 
  14   7   3        0.99      -27.64     18.43 o 
  15   7   3        0.13      -17.86     21.85 o 
   0   8   3      204.07      285.16     51.71 o 
   1   8   3       57.70       54.67     12.61 o 
   2   8   3       24.91       16.29     10.15 o 
   3   8   3     1769.04     1736.98     33.24 o 
   4   8   3       79.69       61.34     13.03 o 
   5   8   3        3.27      -13.97     10.41 o 
   6   8   3      809.16      833.41     24.61 o 
   7   8   3       59.76       41.58     15.93 o 
   8   8   3     1226.85     1236.81     34.37 o 
   9   8   3        0.10        1.39     15.54 o 
  10   8   3        9.48       -5.02     16.17 o 
  11   8   3      377.83      437.05     38.30 o 
  12   8   3       20.79        3.93     21.91 o 
  13   8   3        0.73      -22.19     27.77 o 
  14   8   3        0.17      -31.09     20.73 o 
  15   8   3        0.08      -28.05     23.56 o 
   1   9   3      543.41      522.06     24.38 o 
   2   9   3     1620.96     1616.41     34.08 o 
   3   9   3       14.97       -3.08     11.39 o 
   4   9   3       52.53       42.00     14.44 o 
   5   9   3        6.66       -7.71     11.75 o 
   6   9   3       58.02       31.46     13.97 o 
   7   9   3      289.86      308.36     26.38 o 
   8   9   3      216.32      227.72     24.11 o 
   9   9   3       99.09      108.75     27.72 o 
  10   9   3      575.03      768.28     54.37 o 
  11   9   3       29.17        4.73     23.72 o 
  12   9   3      364.56      499.97     61.42 o 
  13   9   3        5.05      -16.29     24.86 o 
   0  10   3      910.86      912.03     40.98 o 
   1  10   3      829.91      785.87     27.30 o 
   2  10   3      807.37      743.68     34.59 o 
   3  10   3        6.48        1.35     13.48 o 
   4  10   3       32.82       27.44     14.86 o 
   5  10   3      228.65      241.27     21.14 o 
   6  10   3      385.46      494.46     27.14 o 
   7  10   3        7.84      -21.96     14.64 o 
   8  10   3      450.03      619.29     43.10 o 
   9  10   3       31.46       29.42     21.54 o 
  10  10   3        2.10      -19.57     18.50 o 
  11  10   3        8.62        5.25     21.65 o 
  12  10   3      184.71      237.90     33.43 o 
   1  11   3       12.44      -19.60     13.92 o 
   2  11   3      178.01      192.52     22.55 o 
   3  11   3      475.68      508.48     52.98 o 
   4  11   3     1981.78     1904.41     47.69 o 
   5  11   3      254.28      291.02     33.94 o 
   6  11   3       22.02       20.49     20.55 o 
   7  11   3       86.28       96.77     24.20 o 
   8  11   3        5.19      -15.36     18.23 o 
   9  11   3       11.34       -4.49     20.88 o 
  10  11   3       64.05       92.80     26.26 o 
  11  11   3        0.30        6.50     21.47 o 
   0  12   3     1372.15     1255.80     52.37 o 
   1  12   3       84.72      113.56     19.91 o 
   2  12   3       28.57        1.39     16.85 o 
   3  12   3       41.37       24.08     18.86 o 
   4  12   3       24.91        4.80     17.64 o 
   5  12   3      256.67      284.09     30.14 o 
   6  12   3      146.21      167.36     29.78 o 
   7  12   3       37.46       35.31     23.54 o 
   8  12   3      103.03       66.47     29.91 o 
   9  12   3       19.04      -22.39     22.40 o 
   1  13   3       33.47      -12.49     20.54 o 
   2  13   3        9.09      -22.78     21.11 o 
   3  13   3        3.45       -5.48     18.24 o 
   4  13   3       48.10       34.96     20.62 o 
   5  13   3        0.14      -19.25     19.79 o 
   6  13   3        9.28      -11.02     21.95 o 
   0   0   4     1176.15     1113.84     29.81 o 
   1   0   4    14906.77    14905.05    110.74 o 
   2   0   4    11515.75    11624.62    127.43 o 
   3   0   4     2538.26     2588.60     28.42 o 
   4   0   4     1384.31     1357.52     25.00 o 
   5   0   4     6558.75     6503.21     51.53 o 
   6   0   4     2358.32     2363.36     25.54 o 
   7   0   4     6166.24     6098.97     45.96 o 
   8   0   4     3466.03     3425.42     33.63 o 
   9   0   4     3854.64     3953.54     47.84 o 
  10   0   4      590.22      567.77     22.57 o 
  11   0   4      202.53      171.03     32.53 o 
  12   0   4        0.41      -21.27     14.18 o 
  13   0   4      137.11      137.79     35.32 o 
  14   0   4      819.74      899.96     42.98 o 
  15   0   4       83.38       41.15     26.65 o 
  16   0   4      289.23      337.07     41.46 o 
  17   0   4      361.22      367.30     43.86 o 
  18   0   4       13.86      -28.60     23.94 o 
   1   1   4    17486.66    17771.77     79.43 o 
   2   1   4     1688.37     1594.82     14.91 o 
   3   1   4      726.25      676.91     10.14 o 
   4   1   4     5972.14     5878.03     39.42 o 
   5   1   4     1004.66      879.97     12.38 o 
   6   1   4     3686.18     3759.69     25.36 o 
   7   1   4      562.90      509.46     10.38 o 
   8   1   4      366.21      338.69     12.27 o 
   9   1   4      339.36      298.13     10.68 o 
  10   1   4      922.15      888.52     18.17 o 
  11   1   4        0.15      -12.33      8.22 o 
  12   1   4      674.20      647.79     24.17 o 
  13   1   4      497.76      522.65     29.25 o 
  14   1   4       87.93      111.86     18.36 o 
  15   1   4      219.49      253.01     30.32 o 
  16   1   4        4.04       -1.23     15.44 o 
  17   1   4       51.42       42.04     18.53 o 
  18   1   4      262.26      256.78     31.77 o 
   0   2   4    26454.39    26153.51    143.32 o 
   1   2   4     1420.75     1428.53     16.71 o 
   2   2   4       33.90       31.44      5.85 o 
   3   2   4     2411.90     2335.61     27.34 o 
   4   2   4       54.18       61.93      6.65 o 
   5   2   4     1325.69     1254.97     18.53 o 
   6   2   4       51.55       51.20      7.31 o 
   7   2   4       24.73       10.82      6.09 o 
   8   2   4      819.99      816.92     15.80 o 
   9   2   4     1008.23      979.85     17.94 o 
  10   2   4     1048.73      963.64     19.13 o 
  11   2   4     2461.69     2375.76     38.68 o 
  12   2   4      291.51      288.55     22.62 o 
  13   2   4      162.47      150.96     19.23 o 
  14   2   4      126.27      124.96     18.94 o 
  15   2   4      161.83      144.02     21.01 o 
  16   2   4        0.11      -18.30     16.32 o 
  17   2   4        7.31       -1.04     18.46 o 
  18   2   4       39.95        5.73     20.46 o 
   1   3   4      281.86      264.39     10.23 o 
   2   3   4       34.28       15.42      6.06 o 
   3   3   4      131.78      157.47     10.73 o 
   4   3   4      772.90      728.84     18.41 o 
   5   3   4     4999.63     5235.00     42.95 o 
   6   3   4       26.44       25.12      6.83 o 
   7   3   4     1142.53     1171.71     20.16 o 
   8   3   4      259.99      300.74     13.45 o 
   9   3   4      372.73      357.62     16.51 o 
  10   3   4       40.98       31.14      8.84 o 
  11   3   4      363.31      422.97     21.70 o 
  12   3   4        2.53       -2.45     10.86 o 
  13   3   4      147.20      184.38     21.26 o 
  14   3   4      113.67       94.06     20.16 o 
  15   3   4       83.33       44.51     19.45 o 
  16   3   4      197.08      170.52     34.46 o 
  17   3   4        0.06      -26.17     17.74 o 
   0   4   4     5571.87     5531.08     74.47 o 
   1   4   4      507.86      519.15     14.91 o 
   2   4   4        3.46        1.40      6.11 o 
   3   4   4      620.67      711.58     18.67 o 
   4   4   4     1151.48     1213.02     35.28 o 
   5   4   4      499.31      534.50     13.56 o 
   6   4   4      159.54      166.37     11.58 o 
   7   4   4      174.09      182.90     11.39 o 
   8   4   4       44.08       32.83     10.07 o 
   9   4   4      870.58      800.12     19.21 o 
  10   4   4      266.06      322.88     17.61 o 
  11   4   4       60.61       57.92     13.66 o 
  12   4   4      106.63       96.86     18.98 o 
  13   4   4      235.54      236.20     25.20 o 
  14   4   4       28.62        9.37     15.46 o 
  15   4   4        5.77       -7.84     15.98 o 
  16   4   4       46.70        5.72     18.47 o 
  17   4   4        9.62       -8.78     18.98 o 
   1   5   4      538.97      632.67     13.79 o 
   2   5   4      830.16      879.99     21.31 o 
   3   5   4      466.54      444.07     18.96 o 
   4   5   4      981.00      923.56     23.73 o 
   5   5   4       24.34       28.14      7.19 o 
   6   5   4     1611.71     1536.62     37.03 o 
   7   5   4       11.24       -9.23      7.55 o 
   8   5   4      284.49      356.22     25.42 o 
   9   5   4      333.01      373.85     24.53 o 
  10   5   4      682.53      665.51     23.71 o 
  11   5   4      437.64      445.54     30.11 o 
  12   5   4      205.00      179.51     27.04 o 
  13   5   4        0.84      -15.52     14.26 o 
  14   5   4       68.59       29.61     17.74 o 
  15   5   4        0.22      -24.09     16.42 o 
  16   5   4       46.07       49.77     20.75 o 
   0   6   4      777.84      804.54     36.51 o 
   1   6   4        4.44        9.08      6.71 o 
   2   6   4     1896.14     1890.14     25.76 o 
   3   6   4      342.95      275.99     18.75 o 
   4   6   4       13.94       16.17      9.40 o 
   5   6   4      182.58      195.46     25.85 o 
   6   6   4     2725.85     2756.17     88.62 o 
   7   6   4       28.89        3.63      9.56 o 
   8   6   4       54.40       40.82     13.64 o 
   9   6   4     1282.29     1192.13     32.00 o 
  10   6   4       99.49      106.71     24.04 o 
  11   6   4       31.62       -0.55     16.83 o 
  12   6   4       62.11       58.14     19.80 o 
  13   6   4      116.60       86.03     23.55 o 
  14   6   4      591.00      720.91     46.87 o 
  15   6   4        3.92      -11.19     19.63 o 
  16   6   4        0.05       -9.02     22.12 o 
   1   7   4      542.37      474.48     18.08 o 
   2   7   4     2147.65     2199.18     39.27 o 
   3   7   4      137.84      142.22     18.90 o 
   4   7   4      493.74      491.49     20.58 o 
   5   7   4       11.45      -11.74      8.85 o 
   6   7   4       78.88       58.17     12.55 o 
   7   7   4     1137.70     1053.67     29.87 o 
   8   7   4       81.15       79.01     16.32 o 
   9   7   4       40.45       47.48     15.73 o 
  10   7   4     1715.05     1647.92     46.41 o 
  11   7   4       43.54       35.61     18.95 o 
  12   7   4      155.08      201.35     43.89 o 
  13   7   4      333.84      370.86     41.99 o 
  14   7   4       26.32       27.01     21.08 o 
  15   7   4       16.03        8.08     29.26 o 
   0   8   4      924.03      827.51     67.08 o 
   1   8   4      561.38      510.17     29.14 o 
   2   8   4      261.78      267.18     20.53 o 
   3   8   4      448.92      473.13     39.81 o 
   4   8   4       69.21       68.51     13.56 o 
   5   8   4      640.01      531.77     20.29 o 
   6   8   4     1153.40     1151.87     29.79 o 
   7   8   4       23.13       23.16     14.12 o 
   8   8   4      467.94      616.77     46.51 o 
   9   8   4       86.35       87.54     18.73 o 
  10   8   4        2.99       -7.28     15.63 o 
  11   8   4      313.63      400.32     34.64 o 
  12   8   4      153.69      180.62     32.77 o 
  13   8   4       14.01       21.88     20.55 o 
  14   8   4      305.36      351.69     43.84 o 
   1   9   4      479.18      543.06     32.13 o 
   2   9   4     1013.67      969.16     30.96 o 
   3   9   4      560.15      578.55     27.69 o 
   4   9   4      135.22      137.80     17.79 o 
   5   9   4      581.27      576.67     26.51 o 
   6   9   4      148.21      154.67     23.53 o 
   7   9   4       16.12       11.81     14.84 o 
   8   9   4       43.41       30.94     16.16 o 
   9   9   4      337.98      374.11     33.08 o 
  10   9   4      200.35      292.85     30.65 o 
  11   9   4        4.21        4.00     23.16 o 
  12   9   4       85.41       84.52     29.76 o 
  13   9   4        4.48       15.36     31.40 o 
   0  10   4      222.75      301.44     37.30 o 
   1  10   4       19.82       15.62     15.87 o 
   2  10   4     1030.95      985.91     32.94 o 
   3  10   4      213.48      188.24     34.74 o 
   4  10   4       41.84       52.10     17.68 o 
   5  10   4      580.80      705.75     37.71 o 
   6  10   4      511.00      588.28     34.17 o 
   7  10   4        3.78       -4.25     15.26 o 
   8  10   4        0.33      -22.66     15.11 o 
   9  10   4        0.12      -11.69     20.99 o 
  10  10   4        1.55      -17.71     21.18 o 
  11  10   4        4.92      -30.21     22.18 o 
  12  10   4        5.36      -18.58     24.82 o 
   1  11   4      153.60      126.54     19.41 o 
   2  11   4      217.64      206.25     22.90 o 
   3  11   4       20.62        4.65     14.92 o 
   4  11   4       34.38       29.51     17.20 o 
   5  11   4        7.59      -14.47     14.76 o 
   6  11   4        8.90       -9.20     17.70 o 
   7  11   4        1.49      -27.42     18.28 o 
   8  11   4       74.02       57.07     28.52 o 
   9  11   4       20.18      -15.06     23.82 o 
  10  11   4        0.02      -20.15     21.12 o 
   0  12   4        3.38      -16.73     20.31 o 
   1  12   4       18.96       13.17     16.58 o 
   2  12   4       95.44       89.20     19.67 o 
   3  12   4       20.78       -7.16     16.91 o 
   4  12   4       21.61       12.69     18.98 o 
   5  12   4        3.87      -12.03     17.92 o 
   6  12   4        8.30       11.86     21.61 o 
   7  12   4       19.52       -4.58     21.16 o 
   8  12   4        4.67      -14.28     25.87 o 
   1  13   4       53.67       75.10     21.77 o 
   2  13   4      226.20      183.06     27.75 o 
   3  13   4       51.81       26.23     20.12 o 
   4  13   4        2.94       -4.47     19.16 o 
   5  13   4        0.37      -27.74     20.39 o 
   1   1   5      108.62       94.77      5.32 o 
   2   1   5      475.04      429.17      9.09 o 
   3   1   5      209.01      240.65      7.35 o 
   4   1   5      426.48      449.44      9.58 o 
   5   1   5      492.76      580.16     12.24 o 
   6   1   5      776.31      807.67     12.03 o 
   7   1   5     1227.28     1278.44     22.33 o 
   8   1   5       67.57       88.90      7.92 o 
   9   1   5      371.71      404.16     15.69 o 
  10   1   5      839.26      855.72     22.16 o 
  11   1   5      475.52      483.82     21.87 o 
  12   1   5       30.27       26.32     12.73 o 
  13   1   5        0.10      -16.38     10.92 o 
  14   1   5      218.37      185.88     20.95 o 
  15   1   5      464.01      546.36     35.80 o 
  16   1   5        6.12       11.28     15.67 o 
  17   1   5       28.71       25.22     19.69 o 
   0   2   5     3167.44     3249.29     38.20 o 
   1   2   5      161.11      180.05      7.16 o 
   2   2   5       87.14       98.56      8.75 o 
   3   2   5     1054.44      958.96     14.05 o 
   4   2   5      109.90      132.37      8.32 o 
   5   2   5      148.93      177.40     10.13 o 
   6   2   5     2638.05     2829.77     30.74 o 
   7   2   5      285.15      317.65     12.74 o 
   8   2   5       14.11       10.98      6.17 o 
   9   2   5      587.15      545.61     14.20 o 
  10   2   5      206.17      200.18     15.93 o 
  11   2   5      572.05      518.97     20.52 o 
  12   2   5        0.03      -15.96     10.64 o 
  13   2   5       31.67       10.15     13.39 o 
  14   2   5       16.84       -6.58     14.67 o 
  15   2   5      169.81      103.79     21.87 o 
  16   2   5        7.24      -13.93     16.90 o 
  17   2   5      225.74      214.00     28.66 o 
   1   3   5     1233.77     1122.24     24.21 o 
   2   3   5      933.81      961.49     20.44 o 
   3   3   5     3520.37     3808.13     39.45 o 
   4   3   5     3981.25     4232.76     46.86 o 
   5   3   5      461.92      418.61     12.03 o 
   6   3   5      147.98      133.31     13.51 o 
   7   3   5      460.31      389.16     13.42 o 
   8   3   5       95.62       86.16     10.01 o 
   9   3   5      536.74      482.91     15.21 o 
  10   3   5      730.99      595.61     19.28 o 
  11   3   5      576.78      556.02     28.60 o 
  12   3   5      794.54      711.48     29.32 o 
  13   3   5     1242.90     1247.82     39.17 o 
  14   3   5        4.22      -10.95     14.18 o 
  15   3   5        8.27      -12.42     15.66 o 
  16   3   5       21.86       24.57     19.77 o 
  17   3   5      115.78       86.34     24.09 o 
   0   4   5     7686.17     8870.46    107.91 o 
   1   4   5      967.27      965.91     20.78 o 
   2   4   5       37.04       16.21      7.59 o 
   3   4   5      479.14      364.21     14.41 o 
   4   4   5      658.99      682.40     28.55 o 
   5   4   5      303.90      295.81     21.13 o 
   6   4   5      624.41      527.61     14.36 o 
   7   4   5      293.81      326.57     16.17 o 
   8   4   5      842.60      809.90     21.13 o 
   9   4   5     1119.67     1113.19     25.32 o 
  10   4   5      440.41      398.41     19.10 o 
  11   4   5      311.73      312.75     26.31 o 
  12   4   5      133.61      144.26     22.68 o 
  13   4   5      180.99      181.95     23.56 o 
  14   4   5       12.82      -11.17     15.68 o 
  15   4   5      204.73      145.37     24.01 o 
  16   4   5       19.20        2.09     18.46 o 
  17   4   5      221.28      332.82     33.72 o 
   1   5   5      150.51      140.26     17.59 o 
   2   5   5      116.53       83.42     12.99 o 
   3   5   5      849.49      816.30     22.10 o 
   4   5   5      728.85      760.24     21.74 o 
   5   5   5      505.27      546.41     19.47 o 
   6   5   5      183.73      211.52     18.08 o 
   7   5   5     1542.25     1540.03     33.24 o 
   8   5   5      119.30      106.23     15.66 o 
   9   5   5       67.83       63.35     13.41 o 
  10   5   5      194.91      203.06     18.35 o 
  11   5   5      741.42      679.89     29.02 o 
  12   5   5        5.52      -13.80     15.64 o 
  13   5   5       16.36      -21.48     14.32 o 
  14   5   5       65.18       66.48     19.91 o 
  15   5   5      349.31      471.93     40.73 o 
  16   5   5       26.32      -13.98     18.18 o 
   0   6   5        6.25       -2.50      8.70 o 
   1   6   5      472.34      542.63     38.81 o 
   2   6   5      661.45      609.11     19.84 o 
   3   6   5      788.54      754.21     22.37 o 
   4   6   5      169.69      238.20     21.32 o 
   5   6   5        2.12       -4.35      9.37 o 
   6   6   5       39.57       42.53     12.59 o 
   7   6   5      188.28      142.64     17.16 o 
   8   6   5       20.65       -6.33     12.41 o 
   9   6   5      411.05      554.22     30.90 o 
  10   6   5      340.55      328.43     34.05 o 
  11   6   5      626.03      653.37     34.75 o 
  12   6   5      370.71      382.66     38.77 o 
  13   6   5       15.20       -2.58     18.49 o 
  14   6   5       15.20       -1.34     20.38 o 
  15   6   5      213.66      227.32     33.42 o 
  16   6   5       14.29        0.14     22.12 o 
   1   7   5       22.22       11.14      9.67 o 
   2   7   5      110.10      135.39     15.16 o 
   3   7   5        3.12       -8.15      9.60 o 
   4   7   5      129.18      121.21     16.19 o 
   5   7   5       69.50       74.71     14.44 o 
   6   7   5       36.51       20.49     12.42 o 
   7   7   5      309.54      358.36     33.72 o 
   8   7   5      244.71      282.92     31.32 o 
   9   7   5       74.98       45.69     16.68 o 
  10   7   5       57.77       52.38     19.53 o 
  11   7   5       26.48       11.70     17.11 o 
  12   7   5        0.35      -14.92     17.86 o 
  13   7   5        2.55      -10.68     18.66 o 
  14   7   5      176.48      167.66     34.16 o 
  15   7   5       71.09       49.28     24.79 o 
   0   8   5     2344.98     2207.39     69.38 o 
   1   8   5      260.10      311.57     26.74 o 
   2   8   5     1262.83     1219.05     45.83 o 
   3   8   5        0.15       -7.88     10.86 o 
   4   8   5       16.56        6.94     12.54 o 
   5   8   5      986.35      926.48     26.91 o 
   6   8   5       71.82       57.71     14.22 o 
   7   8   5        3.54      -16.78     13.09 o 
   8   8   5      770.62      706.69     27.84 o 
   9   8   5       20.38        8.24     15.01 o 
  10   8   5        0.03      -20.45     16.14 o 
  11   8   5      173.37      192.39     28.05 o 
  12   8   5       37.27       27.88     24.20 o 
  13   8   5       66.37       31.79     22.51 o 
  14   8   5        8.14      -19.20     24.02 o 
   1   9   5     1628.66     1741.66     67.07 o 
   2   9   5        1.36      -19.32     12.88 o 
   3   9   5      209.57      222.74     26.24 o 
   4   9   5      157.54      161.72     23.78 o 
   5   9   5        0.50       -9.38     13.18 o 
   6   9   5        6.73      -18.23     12.15 o 
   7   9   5      212.85      248.80     25.34 o 
   8   9   5       56.27       21.14     16.59 o 
   9   9   5      455.61      581.80     43.16 o 
  10   9   5        8.12        2.61     18.30 o 
  11   9   5        0.73      -16.87     17.87 o 
  12   9   5       11.74       -7.05     22.73 o 
  13   9   5       67.36       88.15     37.97 o 
   0  10   5       30.82       35.33     25.75 o 
   1  10   5       21.74       -6.23     15.65 o 
   2  10   5      337.31      290.98     26.98 o 
   3  10   5     1082.90     1096.58     35.29 o 
   4  10   5        2.92       -5.06     15.99 o 
   5  10   5      555.24      606.77     36.40 o 
   6  10   5        0.00      -24.99     16.66 o 
   7  10   5       67.85       51.58     21.77 o 
   8  10   5        8.23       18.06     18.11 o 
   9  10   5      405.98      550.37     40.81 o 
  10  10   5       97.20       73.62     28.88 o 
  11  10   5       84.58       88.74     48.03 o 
  12  10   5       16.68        1.20     31.33 o 
   1  11   5      504.38      674.00     43.44 o 
   2  11   5       16.29      -10.38     15.59 o 
   3  11   5      127.22      109.05     21.49 o 
   4  11   5       13.72       11.14     16.30 o 
   5  11   5      172.54      154.16     23.94 o 
   6  11   5       46.70        0.98     19.22 o 
   7  11   5      293.43      353.92     47.86 o 
   8  11   5        0.04       -3.05     27.66 o 
   9  11   5       99.67      107.12     37.84 o 
  10  11   5       10.17      -14.17     31.18 o 
   0  12   5       58.31       28.13     23.40 o 
   1  12   5       70.32       64.85     18.82 o 
   2  12   5        1.78      -16.37     14.69 o 
   3  12   5      151.41      164.94     24.30 o 
   4  12   5        7.61      -22.53     15.02 o 
   5  12   5      241.80      249.82     48.07 o 
   6  12   5        1.42      -25.17     19.48 o 
   7  12   5        2.66       -9.22     21.88 o 
   8  12   5        0.71      -29.39     24.33 o 
   1  13   5       33.59       18.21     18.30 o 
   2  13   5        6.64      -18.83     17.73 o 
   3  13   5        4.14      -19.25     18.41 o 
   4  13   5        0.03      -14.11     18.70 o 
   0   0   6    11607.02    11893.03    112.93 o 
   1   0   6      334.67      361.16     10.60 o 
   2   0   6     8213.74     8041.74     56.85 o 
   3   0   6        3.37        8.80      6.31 o 
   4   0   6      876.64      968.32     20.75 o 
   5   0   6     2366.62     2657.53     37.61 o 
   6   0   6     6126.33     6251.41     66.26 o 
   7   0   6      357.63      338.86     22.69 o 
   8   0   6     2567.61     2506.90     36.13 o 
   9   0   6     1608.49     1684.22     39.11 o 
  10   0   6       25.63       21.81     11.60 o 
  11   0   6     1183.35     1094.50     34.65 o 
  12   0   6       20.73       -8.15     15.51 o 
  13   0   6        1.26      -23.97     15.98 o 
  14   0   6      129.04      127.36     27.88 o 
  15   0   6       31.20        7.47     20.19 o 
  16   0   6      156.75      119.35     30.19 o 
  17   0   6       11.58       -4.76     29.67 o 
   1   1   6      594.77      697.72     10.11 o 
   2   1   6    12044.76    12541.15     53.97 o 
   3   1   6      126.79      150.50      9.01 o 
   4   1   6     4024.93     3981.76     30.31 o 
   5   1   6     2725.07     2805.10     25.70 o 
   6   1   6     1802.33     1722.82     21.96 o 
   7   1   6       56.52       40.02      5.79 o 
   8   1   6       55.52       32.31      7.60 o 
   9   1   6        3.39        7.10      7.73 o 
  10   1   6     1343.80     1210.29     26.80 o 
  11   1   6       11.58        1.12      9.49 o 
  12   1   6      268.01      277.63     22.44 o 
  13   1   6      296.64      291.43     24.13 o 
  14   1   6        2.55      -18.61     12.40 o 
  15   1   6      105.82      117.85     22.89 o 
  16   1   6       99.87       99.23     22.68 o 
  17   1   6        5.28      -10.63     18.33 o 
   0   2   6     9713.62     9913.52     95.18 o 
   1   2   6       24.28       20.48      5.06 o 
   2   2   6     1047.31      966.46     13.88 o 
   3   2   6      308.47      369.57      9.84 o 
   4   2   6      353.91      322.82      9.42 o 
   5   2   6     3753.93     4021.53     31.47 o 
   6   2   6      364.61      365.47     10.61 o 
   7   2   6       74.01       67.73      9.08 o 
   8   2   6     1885.76     1925.35     27.57 o 
   9   2   6      135.06      137.81     12.12 o 
  10   2   6       45.07       23.69      9.88 o 
  11   2   6       60.99       34.16     11.30 o 
  12   2   6      290.53      246.28     22.17 o 
  13   2   6        0.01        3.11     14.57 o 
  14   2   6       32.17       24.54     16.28 o 
  15   2   6       18.72        6.64     16.82 o 
  16   2   6       94.91       60.25     21.75 o 
  17   2   6       46.61       51.08     21.52 o 
   1   3   6     6470.90     6805.24     49.26 o 
   2   3   6      392.77      352.19     14.07 o 
   3   3   6      142.20      168.37     18.16 o 
   4   3   6      652.08      677.43     19.48 o 
   5   3   6     1167.16     1216.05     19.21 o 
   6   3   6       44.18       40.12      7.83 o 
   7   3   6       16.08        2.81      6.55 o 
   8   3   6      139.04      141.19     12.03 o 
   9   3   6        1.83      -10.96      7.31 o 
  10   3   6       92.06       66.06     13.64 o 
  11   3   6      145.90      122.51     16.86 o 
  12   3   6      296.59      334.00     32.10 o 
  13   3   6       15.53        7.85     14.91 o 
  14   3   6        5.84      -17.32     14.40 o 
  15   3   6        0.01      -21.49     15.39 o 
  16   3   6       24.08        0.64     18.92 o 
  17   3   6       64.62       39.67     22.10 o 
   0   4   6     5002.58     5008.13     59.17 o 
   1   4   6     2265.19     2394.56     52.92 o 
   2   4   6      244.92      242.48     14.55 o 
   3   4   6     1792.13     1823.87     49.06 o 
   4   4   6        7.48       -3.48      7.47 o 
   5   4   6      155.92      206.29     15.33 o 
   6   4   6     1066.19     1076.06     24.91 o 
   7   4   6     1092.38     1014.24     23.49 o 
   8   4   6      175.20      169.78     16.55 o 
   9   4   6        0.40      -13.25      8.83 o 
  10   4   6        8.73       -7.68     10.82 o 
  11   4   6       80.89       66.40     17.90 o 
  12   4   6      261.43      245.62     29.21 o 
  13   4   6      150.73      172.11     23.56 o 
  14   4   6        0.41      -18.82     15.33 o 
  15   4   6       72.44       48.33     20.54 o 
  16   4   6       42.45       34.62     19.23 o 
   1   5   6      172.05      235.83     16.20 o 
   2   5   6       16.65        7.32      8.09 o 
   3   5   6      405.65      392.23     17.75 o 
   4   5   6      957.77      833.78     23.40 o 
   5   5   6        1.02       -9.57      8.51 o 
   6   5   6        2.94       -7.56      9.19 o 
   7   5   6      629.44      629.55     22.65 o 
   8   5   6       63.36       49.68     12.95 o 
   9   5   6      187.71      179.36     17.30 o 
  10   5   6      428.41      461.35     28.14 o 
  11   5   6       51.28       20.22     14.93 o 
  12   5   6      317.74      264.19     35.70 o 
  13   5   6        5.48       -3.88     16.04 o 
  14   5   6        0.91      -16.04     16.94 o 
  15   5   6       47.33       42.72     20.16 o 
  16   5   6        2.57      -10.26     19.11 o 
   0   6   6      629.88      553.62     33.20 o 
   1   6   6       52.03       37.53     12.06 o 
   2   6   6       37.57       26.11     10.44 o 
   3   6   6     2075.72     2061.40     37.21 o 
   4   6   6      332.90      392.09     21.15 o 
   5   6   6      305.89      352.87     22.47 o 
   6   6   6      758.29      688.48     24.08 o 
   7   6   6      777.77      717.48     25.33 o 
   8   6   6     2037.37     1902.94     40.82 o 
   9   6   6       14.50      -15.11     12.82 o 
  10   6   6       10.67       -1.34     12.91 o 
  11   6   6       86.95      105.18     26.71 o 
  12   6   6       66.15       47.32     21.06 o 
  13   6   6       38.82       23.31     19.62 o 
  14   6   6      103.52       63.84     23.69 o 
  15   6   6       79.94       81.24     25.89 o 
   1   7   6      464.58      468.65     28.17 o 
   2   7   6     1302.04     1226.02     35.85 o 
   3   7   6     1549.94     1513.65     33.75 o 
   4   7   6      564.77      517.40     21.63 o 
   5   7   6      173.32      198.86     20.18 o 
   6   7   6      524.38      570.10     31.08 o 
   7   7   6      122.73      150.82     19.57 o 
   8   7   6      213.59      280.02     24.70 o 
   9   7   6       14.05       -3.81     14.05 o 
  10   7   6      381.61      449.65     51.70 o 
  11   7   6      127.31      138.01     27.27 o 
  12   7   6      589.49      682.60     46.32 o 
  13   7   6      274.61      267.70     34.39 o 
  14   7   6       28.67       40.46     25.53 o 
  15   7   6        1.89      -15.44     24.70 o 
   0   8   6     2680.17     2609.72    114.90 o 
   1   8   6      424.78      487.71     33.34 o 
   2   8   6      389.65      413.82     31.00 o 
   3   8   6        7.98       -9.11     13.50 o 
   4   8   6       15.38       24.68     16.38 o 
   5   8   6      637.34      606.75     26.06 o 
   6   8   6       79.30       87.20     17.25 o 
   7   8   6       50.69       39.99     16.70 o 
   8   8   6      662.57      607.70     27.55 o 
   9   8   6      330.80      357.70     38.06 o 
  10   8   6      127.31       73.20     22.07 o 
  11   8   6       19.42       24.46     30.84 o 
  12   8   6      134.17      159.42     59.73 o 
  13   8   6       22.17       10.31     21.42 o 
  14   8   6       37.47       31.77     26.73 o 
   1   9   6      120.20      110.70     22.25 o 
   2   9   6        3.36      -13.94     15.07 o 
   3   9   6       54.50       55.08     18.75 o 
   4   9   6     1829.07     1852.41     72.43 o 
   5   9   6      207.00      247.14     28.86 o 
   6   9   6        2.43      -20.32     15.08 o 
   7   9   6        8.85      -14.81     15.12 o 
   8   9   6        2.12      -21.30     14.20 o 
   9   9   6      269.09      285.43     27.53 o 
  10   9   6        0.03       -4.28     18.18 o 
  11   9   6       29.75       17.48     19.46 o 
  12   9   6       82.31       67.72     31.69 o 
   0  10   6       40.13        8.33     24.07 o 
   1  10   6       10.90      -14.86     15.69 o 
   2  10   6       23.85      -17.32     16.27 o 
   3  10   6        6.27      -11.88     17.18 o 
   4  10   6       41.66       19.41     16.96 o 
   5  10   6       50.53       40.97     18.21 o 
   6  10   6       38.41       46.61     20.13 o 
   7  10   6       21.88       12.86     18.84 o 
   8  10   6        7.37      -10.02     18.80 o 
   9  10   6       80.73       71.78     40.49 o 
  10  10   6        2.05      -20.55     20.44 o 
  11  10   6       22.83       -0.19     20.63 o 
   1  11   6        1.04      -22.87     17.80 o 
   2  11   6       14.07      -10.16     15.38 o 
   3  11   6       11.34       13.24     17.10 o 
   4  11   6       11.39       -5.06     16.47 o 
   5  11   6        1.38      -25.31     16.88 o 
   6  11   6        4.08       -6.19     19.35 o 
   7  11   6       44.07       15.55     20.64 o 
   8  11   6        0.34      -27.26     19.19 o 
   9  11   6        4.09       13.93     30.84 o 
   0  12   6      178.72      174.96     48.35 o 
   1  12   6       86.66       53.96     18.76 o 
   2  12   6       13.64      -20.49     17.48 o 
   3  12   6       48.65       45.53     20.62 o 
   4  12   6        2.58       -3.90     18.78 o 
   5  12   6       29.24       34.37     22.96 o 
   6  12   6       64.90       77.84     30.57 o 
   7  12   6       11.77      -17.77     27.18 o 
   1  13   6       88.95       48.77     19.94 o 
   2  13   6       71.40       45.47     19.60 o 
   3  13   6       11.23        2.26     17.03 o 
   1   1   7     1723.09     1710.06     19.72 o 
   2   1   7     3940.32     3994.85     28.14 o 
   3   1   7     5044.46     5395.79     38.80 o 
   4   1   7      327.19      377.65     10.85 o 
   5   1   7       72.85       72.54      8.01 o 
   6   1   7      240.84      286.09     11.11 o 
   7   1   7      231.31      263.55     15.86 o 
   8   1   7        7.58        1.47      6.93 o 
   9   1   7      151.42      163.13     13.90 o 
  10   1   7     1089.19      966.39     23.07 o 
  11   1   7       38.35       16.97     10.92 o 
  12   1   7       79.18       89.86     14.72 o 
  13   1   7        0.04       -9.66     12.13 o 
  14   1   7       42.01       11.93     15.35 o 
  15   1   7       11.35        9.16     17.27 o 
  16   1   7        0.06      -17.49     18.41 o 
  17   1   7        0.03      -30.77     20.51 o 
   0   2   7       18.34       61.85      9.13 o 
   1   2   7     7531.43     8354.28     57.43 o 
   2   2   7     1667.03     1659.91     19.51 o 
   3   2   7      306.27      262.79     16.66 o 
   4   2   7      175.73      231.55     16.66 o 
   5   2   7      394.11      411.12     11.29 o 
   6   2   7     2871.04     2763.80     27.83 o 
   7   2   7     2462.29     2487.21     26.93 o 
   8   2   7      645.26      571.21     16.48 o 
   9   2   7      110.61      113.39     13.01 o 
  10   2   7      301.40      333.19     21.86 o 
  11   2   7       33.56       10.93     11.55 o 
  12   2   7       69.19       23.94     14.94 o 
  13   2   7       24.58        9.93     15.66 o 
  14   2   7      175.83      158.05     23.92 o 
  15   2   7        3.75      -18.33     15.64 o 
  16   2   7       53.52       28.60     20.48 o 
  17   2   7       71.31       34.57     22.78 o 
   1   3   7      818.82      804.69     15.13 o 
   2   3   7      684.33      645.22     12.79 o 
   3   3   7       18.95        1.13      5.35 o 
   4   3   7     2750.27     2427.56     32.02 o 
   5   3   7      696.03      681.20     15.16 o 
   6   3   7      289.56      294.33     13.59 o 
   7   3   7       39.60       17.22      8.78 o 
   8   3   7      460.03      496.88     18.18 o 
   9   3   7     1061.71      960.78     24.17 o 
  10   3   7      505.91      502.65     24.65 o 
  11   3   7      204.26      179.48     24.94 o 
  12   3   7      585.89      628.25     36.03 o 
  13   3   7       39.77       33.02     17.34 o 
  14   3   7        9.56      -22.00     14.67 o 
  15   3   7      129.41      129.07     23.75 o 
  16   3   7       63.71       72.28     22.62 o 
   0   4   7     3742.97     3407.33     50.00 o 
   1   4   7       24.88       30.00      7.74 o 
   2   4   7      146.24      118.79     12.41 o 
   3   4   7      176.84      182.51     15.87 o 
   4   4   7        6.85        5.07      8.28 o 
   5   4   7      109.35      109.75     13.03 o 
   6   4   7      709.34      682.16     19.69 o 
   7   4   7       81.13       54.57     12.09 o 
   8   4   7      749.34      781.29     22.45 o 
   9   4   7      891.23      837.06     23.67 o 
  10   4   7       60.02       45.95     14.47 o 
  11   4   7     1063.09     1020.29     30.83 o 
  12   4   7       58.09       71.35     18.82 o 
  13   4   7        4.53       -6.58     15.54 o 
  14   4   7      730.19      737.36     37.18 o 
  15   4   7      110.73       59.87     22.24 o 
  16   4   7       80.38       85.27     23.66 o 
   1   5   7      516.74      487.88     17.35 o 
   2   5   7     1058.70      917.72     24.01 o 
   3   5   7      147.47      122.99     14.54 o 
   4   5   7       43.45       29.16     10.57 o 
   5   5   7      482.64      460.22     19.98 o 
   6   5   7      122.14      130.39     16.53 o 
   7   5   7      605.60      559.35     22.48 o 
   8   5   7        6.08      -13.31      8.87 o 
   9   5   7      428.20      525.01     27.95 o 
  10   5   7     1146.28     1105.08     32.80 o 
  11   5   7      280.46      328.60     29.40 o 
  12   5   7       12.19       -2.48     15.48 o 
  13   5   7      472.21      511.39     37.18 o 
  14   5   7        7.15      -14.18     17.64 o 
  15   5   7       38.50       15.18     19.83 o 
   0   6   7      113.33      104.06     25.57 o 
   1   6   7       34.03       47.99     14.61 o 
   2   6   7      377.84      404.23     27.73 o 
   3   6   7      230.12      268.28     20.26 o 
   4   6   7      117.64      148.12     16.88 o 
   5   6   7      145.53      121.26     17.06 o 
   6   6   7      261.78      265.53     24.78 o 
   7   6   7      113.43      113.21     17.76 o 
   8   6   7      363.49      473.94     37.24 o 
   9   6   7      770.99      773.91     28.42 o 
  10   6   7      244.38      319.39     24.75 o 
  11   6   7      185.73      223.08     29.59 o 
  12   6   7      146.70      141.32     30.84 o 
  13   6   7       57.47       11.06     21.21 o 
  14   6   7       84.18       43.19     23.32 o 
  15   6   7        6.03        7.23     22.96 o 
   1   7   7       22.66       28.67     15.79 o 
   2   7   7      396.88      389.54     30.19 o 
   3   7   7       33.43       21.64     15.34 o 
   4   7   7       12.58        7.12     11.94 o 
   5   7   7      169.44      168.19     19.68 o 
   6   7   7       20.63       37.08     14.59 o 
   7   7   7     1698.14     1591.59     55.28 o 
   8   7   7      228.35      273.27     24.82 o 
   9   7   7       23.35       19.48     14.96 o 
  10   7   7       16.63       18.74     16.02 o 
  11   7   7        0.78      -22.96     17.52 o 
  12   7   7      119.74      156.82     28.64 o 
  13   7   7       85.28      124.04     28.73 o 
  14   7   7        5.09        1.25     22.75 o 
   0   8   7       17.67      -24.19     21.10 o 
   1   8   7      474.64      558.59     36.01 o 
   2   8   7      693.47      665.80     30.27 o 
   3   8   7      589.87      631.56     31.09 o 
   4   8   7       67.91       45.19     18.60 o 
   5   8   7      190.68      181.50     26.98 o 
   6   8   7      577.77      598.00     34.72 o 
   7   8   7      587.65      613.27     32.48 o 
   8   8   7       64.90       70.84     18.68 o 
   9   8   7      119.39      101.98     20.75 o 
  10   8   7      134.32      107.81     23.13 o 
  11   8   7       58.00       43.24     25.14 o 
  12   8   7       90.45      131.72     27.36 o 
  13   8   7      183.90      236.58     33.86 o 
   1   9   7      280.79      262.11     29.19 o 
   2   9   7      489.23      529.28     38.03 o 
   3   9   7       88.33       55.85     19.40 o 
   4   9   7      577.78      690.02     42.85 o 
   5   9   7       12.90      -14.48     15.94 o 
   6   9   7      247.30      190.30     30.41 o 
   7   9   7       96.62       65.31     21.69 o 
   8   9   7        5.19        3.33     18.62 o 
   9   9   7      175.14      172.17     27.87 o 
  10   9   7       76.07       48.21     21.81 o 
  11   9   7       19.16       20.52     20.66 o 
  12   9   7       79.02       78.36     25.11 o 
   0  10   7     1159.19     1196.15     60.03 o 
   1  10   7       80.50       53.21     24.20 o 
   2  10   7      164.07      166.10     27.46 o 
   3  10   7       50.69       45.55     20.37 o 
   4  10   7        0.15      -25.51     17.00 o 
   5  10   7      265.79      253.48     30.93 o 
   6  10   7       82.05       83.81     23.29 o 
   7  10   7       20.76        2.68     19.74 o 
   8  10   7      518.50      675.25     45.44 o 
   9  10   7       25.06       -1.30     22.17 o 
  10  10   7        1.81      -15.67     22.66 o 
  11  10   7       39.90       36.75     26.19 o 
   1  11   7       22.35       -4.46     18.85 o 
   2  11   7      155.93      183.15     33.59 o 
   3  11   7       13.30       -6.82     18.14 o 
   4  11   7      201.19      250.71     36.35 o 
   5  11   7       22.04       -6.74     19.63 o 
   6  11   7       27.97       10.14     18.62 o 
   7  11   7        6.24      -16.26     20.78 o 
   8  11   7       45.84       42.58     24.20 o 
   9  11   7        3.10      -19.46     22.64 o 
   0  12   7        0.66      -33.26     27.59 o 
   1  12   7       10.45        0.97     17.59 o 
   2  12   7       18.77       10.22     18.60 o 
   3  12   7        9.10      -16.34     17.65 o 
   4  12   7       40.09       40.25     22.16 o 
   5  12   7        2.18      -26.22     20.34 o 
   6  12   7      143.44      133.45     28.90 o 
   0   0   8      406.23      320.74     18.25 o 
   1   0   8     2821.16     2960.87     33.59 o 
   2   0   8      248.31      260.85     12.56 o 
   3   0   8    14538.25    15060.40    102.59 o 
   4   0   8     2478.92     2620.57     38.36 o 
   5   0   8     2926.47     3141.84     53.03 o 
   6   0   8      169.29      220.31     23.33 o 
   7   0   8      438.64      438.32     19.81 o 
   8   0   8     1319.15     1337.70     36.04 o 
   9   0   8       33.81       34.00     13.79 o 
  10   0   8       94.50       70.51     16.98 o 
  11   0   8     4520.41     4372.81     72.49 o 
  12   0   8       48.95       55.55     18.58 o 
  13   0   8       48.72       14.71     20.42 o 
  14   0   8        0.54      -30.89     20.59 o 
  15   0   8       18.83       15.72     35.70 o 
  16   0   8       22.94        1.57     32.61 o 
   1   1   8     7134.72     7542.17     40.64 o 
   2   1   8        0.02       -0.74      4.56 o 
   3   1   8      726.84      711.30     12.27 o 
   4   1   8     2040.65     2088.01     24.11 o 
   5   1   8      608.20      520.79     13.06 o 
   6   1   8      422.01      460.10     12.67 o 
   7   1   8     5980.94     6032.17     44.88 o 
   8   1   8      484.06      469.50     15.46 o 
   9   1   8     1430.58     1343.97     26.57 o 
  10   1   8        0.34       -2.98      9.62 o 
  11   1   8        4.11      -10.44      9.81 o 
  12   1   8      168.54      170.18     19.89 o 
  13   1   8      284.72      327.57     34.99 o 
  14   1   8        0.33      -18.85     15.58 o 
  15   1   8      471.04      529.43     38.61 o 
  16   1   8       27.70       -8.27     19.99 o 
   0   2   8      225.23      263.13     19.53 o 
   1   2   8      900.78      858.07     14.73 o 
   2   2   8      109.75      104.47      7.82 o 
   3   2   8     2438.78     2504.18     23.55 o 
   4   2   8      751.34      747.69     14.77 o 
   5   2   8     1420.25     1394.93     20.20 o 
   6   2   8      789.78      806.61     16.13 o 
   7   2   8      102.05       79.93      9.03 o 
   8   2   8       75.72       81.13     10.61 o 
   9   2   8     1495.47     1464.24     33.66 o 
  10   2   8      242.06      249.08     20.79 o 
  11   2   8      248.82      228.65     21.27 o 
  12   2   8      119.50      126.12     18.72 o 
  13   2   8      830.26      778.51     34.45 o 
  14   2   8       51.30       46.61     18.46 o 
  15   2   8        8.22      -17.43     15.99 o 
  16   2   8        0.19      -22.55     17.75 o 
   1   3   8       70.42       34.96      7.09 o 
   2   3   8     1429.05     1577.04     21.00 o 
   3   3   8      651.23      638.87     13.19 o 
   4   3   8      302.51      366.46     14.07 o 
   5   3   8      550.56      486.87     16.64 o 
   6   3   8        2.70       -4.59      8.13 o 
   7   3   8       98.41      113.64     17.36 o 
   8   3   8       47.87       30.20     10.81 o 
   9   3   8      160.44      165.16     17.91 o 
  10   3   8        6.51      -15.75     10.82 o 
  11   3   8        1.16      -16.61     11.16 o 
  12   3   8       13.17       -2.22     14.05 o 
  13   3   8       11.74      -13.53     15.01 o 
  14   3   8       42.57       32.01     19.57 o 
  15   3   8       18.59      -16.32     17.84 o 
  16   3   8      264.21      317.70     42.34 o 
   0   4   8       12.73        5.26     17.82 o 
   1   4   8      589.03      570.27     15.22 o 
   2   4   8        0.78       -3.46      8.12 o 
   3   4   8      205.57      215.25     17.86 o 
   4   4   8      101.32       96.48     12.58 o 
   5   4   8       82.15       72.81     11.05 o 
   6   4   8      175.57      178.73     21.81 o 
   7   4   8       29.34       11.07     10.07 o 
   8   4   8      238.63      263.07     27.51 o 
   9   4   8     1051.35     1075.27     27.47 o 
  10   4   8      337.16      341.05     25.01 o 
  11   4   8       10.14        2.73     13.06 o 
  12   4   8      170.65      183.61     24.97 o 
  13   4   8      248.26      275.29     29.33 o 
  14   4   8      107.70       95.17     21.68 o 
  15   4   8       15.73        5.45     19.28 o 
  16   4   8        9.00       -2.84     19.86 o 
   1   5   8      982.70     1016.25     27.56 o 
   2   5   8       24.43       13.51      9.70 o 
   3   5   8      495.30      489.82     19.60 o 
   4   5   8       18.06       -9.79     10.09 o 
   5   5   8      565.09      491.50     20.81 o 
   6   5   8      697.57      646.45     24.02 o 
   7   5   8      704.68      664.63     23.50 o 
   8   5   8      142.04      208.01     24.51 o 
   9   5   8      981.30      978.06     27.59 o 
  10   5   8       21.16       22.39     14.36 o 
  11   5   8       19.08       -2.70     13.69 o 
  12   5   8       31.41        8.25     16.65 o 
  13   5   8      432.81      407.71     34.11 o 
  14   5   8       86.98       78.80     22.34 o 
  15   5   8       84.00      110.20     25.27 o 
   0   6   8       15.88        9.47     19.47 o 
   1   6   8     1129.09     1143.19     35.65 o 
   2   6   8      220.04      208.09     23.22 o 
   3   6   8     1314.54     1243.36     37.29 o 
   4   6   8       91.08      123.39     21.01 o 
   5   6   8     1984.04     1989.38     40.79 o 
   6   6   8      148.06      133.55     18.67 o 
   7   6   8       61.07       74.39     16.62 o 
   8   6   8       20.12       -0.36     14.13 o 
   9   6   8      233.14      252.75     23.23 o 
  10   6   8       87.46       89.68     19.34 o 
  11   6   8     1103.14     1166.18     98.14 o 
  12   6   8        8.29       -6.82     20.67 o 
  13   6   8       85.12       64.87     31.00 o 
  14   6   8       65.41       64.13     29.13 o 
   1   7   8     3641.38     3608.62    133.95 o 
   2   7   8      206.33      163.66     24.09 o 
   3   7   8       83.00       69.86     18.65 o 
   4   7   8      506.62      556.92     33.47 o 
   5   7   8       61.77       39.47     18.10 o 
   6   7   8       59.73       51.16     16.12 o 
   7   7   8      904.89      882.51     30.64 o 
   8   7   8       13.21      -15.03     14.03 o 
   9   7   8      933.81      863.35     50.55 o 
  10   7   8       28.36       25.42     16.02 o 
  11   7   8      336.20      398.02     59.78 o 
  12   7   8       44.21       24.60     22.14 o 
  13   7   8       10.67       15.52     22.47 o 
  14   7   8       45.78       68.39     31.54 o 
   0   8   8        2.52      -13.85     21.69 o 
   1   8   8       35.02        3.78     16.28 o 
   2   8   8        7.05      -18.62     15.06 o 
   3   8   8     2099.81     2165.39     53.47 o 
   4   8   8      145.93      139.34     24.14 o 
   5   8   8     1390.10     1402.58     44.24 o 
   6   8   8       13.83      -19.21     16.62 o 
   7   8   8       19.43       -6.00     17.44 o 
   8   8   8       29.47        3.08     15.99 o 
   9   8   8       34.99       29.56     17.68 o 
  10   8   8       62.70       34.44     20.39 o 
  11   8   8      119.07       77.11     23.74 o 
  12   8   8        3.50       -0.44     21.09 o 
  13   8   8       76.21       48.69     26.48 o 
   1   9   8      414.55      443.40     37.05 o 
   2   9   8      299.95      308.91     31.72 o 
   3   9   8       21.76      -19.02     16.47 o 
   4   9   8      439.57      459.43     37.76 o 
   5   9   8       17.97        9.74     18.97 o 
   6   9   8        1.18      -24.71     16.47 o 
   7   9   8      430.72      539.24     40.73 o 
   8   9   8       11.00      -25.65     17.83 o 
   9   9   8       33.53       44.22     24.23 o 
  10   9   8       21.20       -3.33     20.73 o 
  11   9   8        0.04       12.72     30.94 o 
   0  10   8      200.16      248.16     44.41 o 
   1  10   8        2.57       -1.34     18.51 o 
   2  10   8       51.86       37.16     20.92 o 
   3  10   8       29.84        7.59     19.42 o 
   4  10   8        0.04      -25.01     16.67 o 
   5  10   8       12.63      -19.89     20.39 o 
   6  10   8        8.00      -24.86     18.41 o 
   7  10   8       33.31       11.47     21.20 o 
   8  10   8       23.21       23.20     20.54 o 
   9  10   8       31.12       15.69     21.71 o 
  10  10   8        2.41       -9.39     21.70 o 
   1  11   8       93.28      110.31     27.06 o 
   2  11   8        0.01      -17.33     18.94 o 
   3  11   8        0.52      -23.34     18.28 o 
   4  11   8       42.75       25.77     22.72 o 
   5  11   8        1.19      -29.49     19.66 o 
   6  11   8       62.19       43.35     23.49 o 
   7  11   8        4.24      -28.16     18.77 o 
   8  11   8       24.88       24.00     23.25 o 
   0  12   8       20.91        3.51     31.40 o 
   1  12   8       44.27       44.75     23.79 o 
   2  12   8        2.96      -27.44     18.29 o 
   3  12   8       48.50       41.36     23.21 o 
   4  12   8       24.86      -19.10     21.33 o 
   5  12   8        3.95      -16.08     22.32 o 
   1   1   9      515.58      519.04     10.88 o 
   2   1   9      627.35      560.10     11.92 o 
   3   1   9        2.05       -0.74      4.72 o 
   4   1   9      245.35      279.83     17.88 o 
   5   1   9      686.70      687.81     15.32 o 
   6   1   9        1.93       -8.60      6.07 o 
   7   1   9        7.07        4.92      6.99 o 
   8   1   9       23.58       11.29      8.87 o 
   9   1   9      622.06      602.48     19.90 o 
  10   1   9      301.61      283.10     20.78 o 
  11   1   9       17.93       -5.08     11.45 o 
  12   1   9       64.19       62.10     16.21 o 
  13   1   9      146.66      159.49     24.31 o 
  14   1   9       33.35       30.18     18.60 o 
  15   1   9       31.28       22.51     23.23 o 
  16   1   9        2.09      -10.88     24.94 o 
   0   2   9      666.71      675.19     17.58 o 
   1   2   9      135.32      163.63      9.32 o 
   2   2   9       35.27       35.44      6.33 o 
   3   2   9      566.49      520.27     11.73 o 
   4   2   9      276.13      347.26     16.43 o 
   5   2   9     1238.85     1240.52     20.07 o 
   6   2   9        4.77       -9.37      6.24 o 
   7   2   9      184.16      196.90     15.34 o 
   8   2   9      463.77      437.07     21.73 o 
   9   2   9      660.78      597.74     21.46 o 
  10   2   9        1.77      -16.51     11.36 o 
  11   2   9      643.64      644.78     26.47 o 
  12   2   9      259.76      259.30     24.19 o 
  13   2   9      143.77      119.16     22.28 o 
  14   2   9      146.67      154.60     27.32 o 
  15   2   9        0.42      -22.20     17.63 o 
  16   2   9      115.78      106.08     25.53 o 
   1   3   9      138.33      104.97     10.10 o 
   2   3   9        0.44       -2.02      5.59 o 
   3   3   9      379.44      421.84     13.98 o 
   4   3   9      785.97      729.71     21.05 o 
   5   3   9     2555.18     2570.46     32.53 o 
   6   3   9       16.36       18.58      8.82 o 
   7   3   9     1985.90     1965.36     36.74 o 
   8   3   9      244.13      286.57     20.34 o 
   9   3   9      106.09      101.48     16.52 o 
  10   3   9      335.89      359.08     27.93 o 
  11   3   9      176.62      144.59     22.99 o 
  12   3   9       25.84        9.64     14.19 o 
  13   3   9      486.65      564.82     37.64 o 
  14   3   9      127.26      104.34     23.63 o 
  15   3   9      642.71      788.58     41.86 o 
   0   4   9      349.30      331.40     41.27 o 
   1   4   9     1523.95     1640.09     40.38 o 
   2   4   9       27.85       31.21     11.08 o 
   3   4   9      876.67      765.97     24.03 o 
   4   4   9       10.81        3.21      8.38 o 
   5   4   9      425.65      436.73     19.38 o 
   6   4   9      185.52      202.99     17.16 o 
   7   4   9      359.14      352.76     21.68 o 
   8   4   9      281.06      313.06     25.33 o 
   9   4   9     1272.74     1262.02     32.31 o 
  10   4   9       92.09       59.73     16.29 o 
  11   4   9      324.00      370.82     27.02 o 
  12   4   9      121.12      112.43     22.21 o 
  13   4   9       77.16       93.90     21.25 o 
  14   4   9        5.14       19.64     19.41 o 
  15   4   9        7.36      -17.00     18.83 o 
   1   5   9     2019.59     2008.59     46.11 o 
   2   5   9      928.78      977.94     32.66 o 
   3   5   9      633.02      590.88     22.14 o 
   4   5   9      213.65      248.02     21.22 o 
   5   5   9       10.53        5.33     12.21 o 
   6   5   9        7.35       -9.70     10.67 o 
   7   5   9      204.81      244.58     19.53 o 
   8   5   9       48.92       31.62     13.12 o 
   9   5   9        2.82      -16.57     11.05 o 
  10   5   9       25.08       -9.67     13.75 o 
  11   5   9       83.59       56.44     18.87 o 
  12   5   9       84.60       79.08     22.53 o 
  13   5   9      405.97      457.92     44.23 o 
  14   5   9       34.39       13.72     20.20 o 
   0   6   9     1202.78     1207.13     81.49 o 
   1   6   9       13.12        7.14     14.70 o 
   2   6   9       34.20       -0.23     15.50 o 
   3   6   9      770.99      734.93     30.88 o 
   4   6   9       82.04       82.59     19.48 o 
   5   6   9       62.77       46.39     14.95 o 
   6   6   9       16.25        5.72     12.99 o 
   7   6   9      305.61      412.09     28.64 o 
   8   6   9        1.52      -13.96     12.33 o 
   9   6   9       31.95       13.82     13.96 o 
  10   6   9      315.15      300.28     46.43 o 
  11   6   9        1.49       -0.27     18.83 o 
  12   6   9        0.52      -17.27     19.95 o 
  13   6   9      116.64       93.79     30.75 o 
  14   6   9        0.21       -3.07     22.45 o 
   1   7   9      122.35       80.79     21.88 o 
   2   7   9      363.43      384.36     38.06 o 
   3   7   9       49.33       30.93     17.96 o 
   4   7   9      112.15      132.59     23.65 o 
   5   7   9        4.78       -3.72     16.06 o 
   6   7   9      868.79      798.83     43.70 o 
   7   7   9       10.09       -9.26     16.66 o 
   8   7   9       21.63       -2.00     15.71 o 
   9   7   9        8.06       -6.58     13.50 o 
  10   7   9      129.76      113.20     26.07 o 
  11   7   9       14.17       12.68     20.12 o 
  12   7   9       17.27      -18.72     21.08 o 
  13   7   9      100.90       76.64     27.85 o 
   0   8   9     1685.75     1649.48     72.65 o 
   1   8   9      522.08      585.74     40.01 o 
   2   8   9      329.07      383.53     34.33 o 
   3   8   9     1454.36     1429.36     44.71 o 
   4   8   9      160.71      203.37     26.12 o 
   5   8   9      449.04      449.60     40.64 o 
   6   8   9        0.03      -22.78     15.19 o 
   7   8   9       12.29      -21.69     16.67 o 
   8   8   9      370.58      404.30     35.93 o 
   9   8   9       25.34        7.27     19.16 o 
  10   8   9       80.22       59.87     20.85 o 
  11   8   9        6.84      -16.40     18.22 o 
  12   8   9        1.30      -13.51     20.50 o 
   1   9   9      852.40      866.77     37.50 o 
   2   9   9       23.61       -4.79     18.43 o 
   3   9   9      317.46      385.29     43.37 o 
   4   9   9     1206.74     1142.94     42.91 o 
   5   9   9       17.51       31.02     20.14 o 
   6   9   9      114.18       85.03     24.76 o 
   7   9   9      206.63      251.90     31.82 o 
   8   9   9       78.44       67.25     22.66 o 
   9   9   9       61.30       44.77     23.02 o 
  10   9   9      169.09      201.69     48.87 o 
  11   9   9        0.19      -25.71     20.96 o 
   0  10   9     1313.31     1332.87    117.66 o 
   1  10   9      730.17      767.01     66.36 o 
   2  10   9       13.27       -9.97     18.67 o 
   3  10   9       65.98       27.13     21.91 o 
   4  10   9       22.53        5.93     21.27 o 
   5  10   9      215.82      323.36     35.82 o 
   6  10   9       98.90      123.88     27.05 o 
   7  10   9        3.22      -27.80     18.54 o 
   8  10   9      167.17      244.31     40.49 o 
   9  10   9      133.18      142.07     32.79 o 
   1  11   9        2.29      -27.85     18.57 o 
   2  11   9      177.17      157.29     30.38 o 
   3  11   9        0.06      -29.25     19.50 o 
   4  11   9      107.67       99.90     26.90 o 
   5  11   9      252.44      265.16     35.20 o 
   6  11   9       62.54       54.99     25.37 o 
   7  11   9      215.20      277.62     36.05 o 
   0  12   9        1.36      -19.18     32.20 o 
   1  12   9        6.87      -32.82     21.88 o 
   2  12   9      135.22      153.37     31.06 o 
   3  12   9       42.84       45.13     26.83 o 
   0   0  10      893.71      775.07     27.39 o 
   1   0  10      802.88      747.31     19.01 o 
   2   0  10      456.99      417.92     17.63 o 
   3   0  10      363.17      420.10     19.23 o 
   4   0  10      461.35      456.81     19.46 o 
   5   0  10       16.63       -4.75      8.73 o 
   6   0  10     3024.11     2832.09     45.56 o 
   7   0  10      200.67      175.26     19.09 o 
   8   0  10      349.26      382.77     31.60 o 
   9   0  10       95.93      102.60     19.58 o 
  10   0  10     1895.35     1780.76     47.40 o 
  11   0  10      290.87      319.65     35.56 o 
  12   0  10      222.24      198.97     32.31 o 
  13   0  10      100.57       84.73     27.66 o 
  14   0  10      648.53      782.54    123.55 o 
  15   0  10       98.21       32.90     33.34 o 
   1   1  10      816.59      814.98     14.10 o 
   2   1  10      584.92      548.65     12.59 o 
   3   1  10       13.12        7.55      6.54 o 
   4   1  10      990.84      904.30     17.94 o 
   5   1  10       51.73       40.45      8.73 o 
   6   1  10      916.33      849.59     18.09 o 
   7   1  10        9.54        1.96      8.22 o 
   8   1  10       25.62       15.67     10.43 o 
   9   1  10      238.36      210.97     19.43 o 
  10   1  10     1480.35     1396.47     38.42 o 
  11   1  10        0.11       -6.84     12.10 o 
  12   1  10      475.18      547.92     28.46 o 
  13   1  10        3.34      -15.96     17.86 o 
  14   1  10      166.24      136.96     29.18 o 
  15   1  10        3.19      -19.20     21.47 o 
   0   2  10      807.12      767.18     19.83 o 
   1   2  10      329.42      327.34     12.13 o 
   2   2  10     1109.98     1013.27     16.88 o 
   3   2  10       62.20       68.48      8.64 o 
   4   2  10       51.92       60.69      8.75 o 
   5   2  10      755.16      783.93     18.68 o 
   6   2  10      114.10      104.28     11.92 o 
   7   2  10      160.64      149.80     15.16 o 
   8   2  10      493.35      503.04     20.62 o 
   9   2  10      236.28      224.55     19.84 o 
  10   2  10        8.47      -11.93     12.68 o 
  11   2  10      197.42      196.46     22.16 o 
  12   2  10      430.33      436.57     34.87 o 
  13   2  10        4.79      -23.95     16.27 o 
  14   2  10      309.25      307.20     39.79 o 
  15   2  10       29.76       -0.87     21.19 o 
   1   3  10       59.34       54.79      7.99 o 
   2   3  10        9.56       -0.86      6.44 o 
   3   3  10      473.52      458.01     14.90 o 
   4   3  10        4.40       -8.19      7.01 o 
   5   3  10      294.12      309.22     22.60 o 
   6   3  10      828.24      746.13     19.40 o 
   7   3  10       22.34        2.07     10.97 o 
   8   3  10      243.60      265.83     27.17 o 
   9   3  10        4.04      -12.66     11.48 o 
  10   3  10       88.46       83.01     16.93 o 
  11   3  10       79.45       43.73     16.33 o 
  12   3  10       47.39       10.05     15.48 o 
  13   3  10      184.56      174.01     26.61 o 
  14   3  10       47.15       84.58     23.96 o 
  15   3  10       58.65       41.88     21.50 o 
   0   4  10      150.81       97.04     26.31 o 
   1   4  10        0.77       -9.50     12.03 o 
   2   4  10       66.80       57.56     11.77 o 
   3   4  10      581.48      562.97     20.39 o 
   4   4  10      108.77      108.60     14.63 o 
   5   4  10      385.22      434.93     27.24 o 
   6   4  10      733.36      675.26     22.23 o 
   7   4  10        2.54        2.05     11.00 o 
   8   4  10     1396.15     1417.62     32.62 o 
   9   4  10        1.92        1.57     12.78 o 
  10   4  10       69.02       47.06     17.13 o 
  11   4  10      345.40      407.75     29.30 o 
  12   4  10        1.63      -19.56     16.20 o 
  13   4  10       18.85        9.59     17.79 o 
  14   4  10       57.72       35.73     21.03 o 
   1   5  10       49.98       38.59     17.51 o 
   2   5  10     1939.87     1956.72     47.75 o 
   3   5  10        0.00      -14.32     14.00 o 
   4   5  10     2204.68     2115.53     49.15 o 
   5   5  10        0.08       -3.91     11.14 o 
   6   5  10      455.51      470.17     27.93 o 
   7   5  10      726.91      670.92     23.32 o 
   8   5  10       63.40       61.89     15.15 o 
   9   5  10       56.30       38.69     14.36 o 
  10   5  10       99.49       68.89     17.62 o 
  11   5  10       14.39        5.12     15.14 o 
  12   5  10      641.05      753.00     66.95 o 
  13   5  10       69.78       42.90     23.45 o 
  14   5  10        9.94      -13.10     18.75 o 
   0   6  10     5335.27     5253.99    114.79 o 
   1   6  10        5.59        9.26     16.72 o 
   2   6  10     1521.32     1495.68     43.85 o 
   3   6  10        0.05      -16.02     14.32 o 
   4   6  10       23.30        1.45     15.84 o 
   5   6  10      489.34      569.05     38.23 o 
   6   6  10      838.28      812.30     30.93 o 
   7   6  10      247.73      328.51     30.32 o 
   8   6  10      921.69      893.58     29.78 o 
   9   6  10      168.85      204.56     22.10 o 
  10   6  10      107.81      123.39     22.14 o 
  11   6  10        3.69      -24.61     16.41 o 
  12   6  10      292.46      394.25     54.96 o 
  13   6  10       66.05       56.32     24.84 o 
   1   7  10      115.43      122.72     24.34 o 
   2   7  10      776.97      791.24     34.91 o 
   3   7  10      340.40      285.98     30.79 o 
   4   7  10     2366.90     2202.87     55.06 o 
   5   7  10       19.63       -2.14     16.75 o 
   6   7  10      159.21      148.46     25.80 o 
   7   7  10      361.99      351.86     34.28 o 
   8   7  10       71.83       58.56     19.66 o 
   9   7  10       53.16       23.21     17.52 o 
  10   7  10      607.53      814.78     44.63 o 
  11   7  10        8.12       21.06     21.29 o 
  12   7  10      146.48      157.72     45.93 o 
   0   8  10      488.76      485.94     59.09 o 
   1   8  10        0.24       -4.77     18.46 o 
   2   8  10      301.43      415.75     36.27 o 
   3   8  10        1.75        1.67     18.96 o 
   4   8  10      174.11      235.91     29.17 o 
   5   8  10        1.38      -23.91     17.01 o 
   6   8  10      476.32      632.83     48.03 o 
   7   8  10       38.76        7.05     19.44 o 
   8   8  10      396.50      541.62     41.64 o 
   9   8  10        0.02       -5.99     16.30 o 
  10   8  10        5.68      -13.22     19.34 o 
  11   8  10       36.35       21.37     26.86 o 
   1   9  10       15.01      -12.28     18.54 o 
   2   9  10      130.14      134.10     28.14 o 
   3   9  10      809.11      727.78     40.74 o 
   4   9  10       45.81       60.93     22.92 o 
   5   9  10      182.28      163.67     28.41 o 
   6   9  10       52.61       43.56     23.93 o 
   7   9  10       65.59       57.71     23.99 o 
   8   9  10      189.84      176.70     31.37 o 
   9   9  10       12.45      -14.43     23.85 o 
  10   9  10       81.65       82.23     25.90 o 
   0  10  10      235.34      277.00    108.75 o 
   1  10  10      316.87      345.08     38.75 o 
   2  10  10       67.32       45.56     22.13 o 
   3  10  10       32.30      -13.79     20.97 o 
   4  10  10       11.13        1.84     20.32 o 
   5  10  10       30.41       21.23     22.10 o 
   6  10  10        5.93       -0.26     22.26 o 
   7  10  10      134.98      101.50     27.11 o 
   8  10  10        7.34      -31.83     21.22 o 
   1  11  10        4.20       -4.78     22.41 o 
   2  11  10      180.52      172.66     31.48 o 
   3  11  10       73.25       63.65     26.52 o 
   4  11  10        4.38       -9.87     22.69 o 
   5  11  10        5.46       -8.44     22.48 o 
   1   1  11       30.96       15.16      6.06 o 
   2   1  11       56.99       37.14      8.06 o 
   3   1  11      244.89      286.49     19.77 o 
   4   1  11      979.13      896.54     18.95 o 
   5   1  11      725.59      687.78     17.34 o 
   6   1  11       11.88        6.24      8.67 o 
   7   1  11      318.04      384.55     21.12 o 
   8   1  11      214.43      190.21     18.76 o 
   9   1  11      314.12      280.50     23.21 o 
  10   1  11       11.56        6.51     12.96 o 
  11   1  11        3.97       -3.37     12.37 o 
  12   1  11      631.29      652.89     34.36 o 
  13   1  11       96.54      120.48     23.38 o 
  14   1  11       27.11        9.53     22.19 o 
  15   1  11        4.06      -27.97     20.80 o 
   0   2  11        0.22        0.87      7.88 o 
   1   2  11        8.26        6.57      6.58 o 
   2   2  11      773.29      743.02     16.91 o 
   3   2  11      967.00      954.25     22.11 o 
   4   2  11       15.43        4.73      8.16 o 
   5   2  11        0.85       -9.60      8.25 o 
   6   2  11     1327.04     1350.47     25.79 o 
   7   2  11       48.97       34.07     12.46 o 
   8   2  11      579.21      627.35     25.09 o 
   9   2  11      459.65      522.92     28.39 o 
  10   2  11      183.83      206.91     20.89 o 
  11   2  11      612.10      678.93     32.44 o 
  12   2  11       10.19      -21.59     14.39 o 
  13   2  11      134.29      113.85     26.43 o 
  14   2  11      109.15       78.01     26.23 o 
   1   3  11     1125.64     1111.44     21.68 o 
   2   3  11     2365.92     2344.37     32.14 o 
   3   3  11        4.73       -3.90      8.27 o 
   4   3  11      424.99      459.48     21.68 o 
   5   3  11        1.75       -6.36      8.73 o 
   6   3  11      588.15      557.72     18.77 o 
   7   3  11     1481.48     1478.13     30.78 o 
   8   3  11      196.41      212.74     19.86 o 
   9   3  11        7.37        0.99     14.23 o 
  10   3  11      177.45      156.77     20.54 o 
  11   3  11      150.92      142.70     20.86 o 
  12   3  11      337.22      407.41     30.59 o 
  13   3  11       46.82       34.40     20.49 o 
  14   3  11       85.57       61.70     22.35 o 
   0   4  11     1056.91      940.48     40.39 o 
   1   4  11      362.85      386.89     32.08 o 
   2   4  11     1091.33     1044.72     31.61 o 
   3   4  11      736.08      679.28     23.27 o 
   4   4  11      661.70      609.17     21.06 o 
   5   4  11      708.73      753.57     23.42 o 
   6   4  11      639.36      591.27     22.47 o 
   7   4  11       14.86       -2.63     11.86 o 
   8   4  11      143.71      122.78     17.34 o 
   9   4  11       23.88       20.17     15.07 o 
  10   4  11       59.03       28.40     16.30 o 
  11   4  11      179.04      174.51     25.04 o 
  12   4  11       12.00      -10.08     15.24 o 
  13   4  11        0.56      -18.68     17.99 o 
  14   4  11       41.71       16.27     21.44 o 
   1   5  11      590.45      653.36     30.67 o 
   2   5  11       10.06       -4.50     14.91 o 
   3   5  11       30.29        3.90     13.10 o 
   4   5  11      436.06      458.33     30.33 o 
   5   5  11      199.69      211.11     23.46 o 
   6   5  11       38.29       14.58     13.89 o 
   7   5  11        8.23      -10.67     12.92 o 
   8   5  11        0.96       -6.87     12.50 o 
   9   5  11      290.04      304.04     30.54 o 
  10   5  11        2.51       -6.40     15.09 o 
  11   5  11      345.61      394.78     44.01 o 
  12   5  11       71.02       41.34     21.71 o 
  13   5  11       54.47       56.65     23.20 o 
   0   6  11      204.63      208.88     38.71 o 
   1   6  11       60.80       28.17     18.56 o 
   2   6  11       12.42       -1.73     17.15 o 
   3   6  11       12.50        7.59     16.01 o 
   4   6  11       47.20       38.54     19.42 o 
   5   6  11      114.13       81.22     18.16 o 
   6   6  11       25.69       -9.42     14.21 o 
   7   6  11      313.34      344.88     45.41 o 
   8   6  11       16.04       -9.45     15.85 o 
   9   6  11      233.54      267.40     24.87 o 
  10   6  11       11.28       -9.90     15.93 o 
  11   6  11       31.43       26.65     19.27 o 
  12   6  11       26.04       26.44     23.28 o 
   1   7  11       10.65       -3.10     16.76 o 
   2   7  11       23.02       -5.70     17.40 o 
   3   7  11      123.87       92.01     22.66 o 
   4   7  11     1131.12     1058.94     40.39 o 
   5   7  11       31.04       32.21     19.61 o 
   6   7  11       67.29       71.82     21.60 o 
   7   7  11        5.32      -13.44     16.20 o 
   8   7  11       28.49       22.10     17.84 o 
   9   7  11       39.50        1.17     18.31 o 
  10   7  11       49.31       53.79     22.07 o 
  11   7  11        8.11      -10.01     25.44 o 
   0   8  11      279.48      295.09    108.55 o 
   1   8  11       94.84       37.01     20.97 o 
   2   8  11      291.58      330.84     33.89 o 
   3   8  11       35.77       13.13     20.70 o 
   4   8  11      110.48       81.08     31.32 o 
   5   8  11       51.46       54.12     21.74 o 
   6   8  11       45.25       10.23     19.73 o 
   7   8  11        0.12      -26.29     18.21 o 
   8   8  11       65.30       33.37     19.28 o 
   9   8  11        8.92      -16.58     16.36 o 
  10   8  11       19.18       16.78     21.60 o 
   1   9  11       74.30       64.22     23.88 o 
   2   9  11       46.60       21.95     22.07 o 
   3   9  11       59.64       37.17     22.39 o 
   4   9  11      220.03      214.90     31.85 o 
   5   9  11       67.11       64.23     24.79 o 
   6   9  11        1.15      -18.31     19.27 o 
   7   9  11      101.96      110.95     28.09 o 
   8   9  11      115.05      122.02     28.38 o 
   9   9  11       80.04       99.18     23.49 o 
   0  10  11      289.19      230.83     46.89 o 
   1  10  11       28.54       -9.88     21.43 o 
   2  10  11        4.65       -7.04     20.74 o 
   3  10  11      230.94      236.75     34.35 o 
   4  10  11       32.31       29.93     24.09 o 
   5  10  11       68.58       81.58     26.45 o 
   6  10  11      192.04      168.74     31.80 o 
   7  10  11       19.32        4.89     24.37 o 
   1  11  11      294.95      427.99     62.01 o 
   2  11  11        0.88      -31.42     21.14 o 
   3  11  11       30.43       -2.77     24.69 o 
   0   0  12      156.93      106.33     19.96 o 
   1   0  12      380.40      368.11     23.52 o 
   2   0  12     1510.00     1534.28     34.81 o 
   3   0  12     1470.21     1553.53     39.33 o 
   4   0  12      418.31      462.60     33.32 o 
   5   0  12     1282.37     1288.87     41.92 o 
   6   0  12      178.56      256.13     23.26 o 
   7   0  12      549.55      600.67     45.21 o 
   8   0  12      184.99      189.91     30.37 o 
   9   0  12     1378.58     1330.02     52.09 o 
  10   0  12       11.48       16.84     22.14 o 
  11   0  12     1353.15     1358.10     70.30 o 
  12   0  12      376.34      330.18     41.16 o 
  13   0  12      250.29      288.39     41.16 o 
  14   0  12       18.26        6.22     32.93 o 
   1   1  12      574.28      545.44     15.44 o 
   2   1  12     1250.39     1247.03     22.42 o 
   3   1  12      519.96      527.25     16.47 o 
   4   1  12       24.00        9.67      9.78 o 
   5   1  12     2488.50     2451.33     34.86 o 
   6   1  12        0.94       -4.69      9.54 o 
   7   1  12     1570.82     1503.45     30.80 o 
   8   1  12       53.90       39.86     13.90 o 
   9   1  12      217.50      232.40     21.34 o 
  10   1  12      154.09      139.10     21.16 o 
  11   1  12        0.53       -9.24     14.82 o 
  12   1  12       35.40       15.69     15.91 o 
  13   1  12      455.00      550.45     40.20 o 
  14   1  12       20.08        0.75     22.47 o 
   0   2  12     1496.41     1455.93     33.51 o 
   1   2  12     2110.26     2094.39     28.40 o 
   2   2  12       93.56      118.28     12.89 o 
   3   2  12     1363.24     1330.12     25.48 o 
   4   2  12      109.54      143.10     16.42 o 
   5   2  12       60.38       59.57     11.32 o 
   6   2  12      620.52      611.09     19.26 o 
   7   2  12      546.28      554.22     26.07 o 
   8   2  12      407.96      445.14     38.62 o 
   9   2  12      350.85      338.62     24.58 o 
  10   2  12      118.66       98.25     17.97 o 
  11   2  12      181.26      228.66     24.66 o 
  12   2  12       17.98       17.32     18.30 o 
  13   2  12       14.08      -25.42     16.97 o 
  14   2  12        3.04      -29.12     19.41 o 
   1   3  12      699.90      654.17     21.49 o 
   2   3  12      199.37      205.85     16.76 o 
   3   3  12      681.48      604.17     19.84 o 
   4   3  12      977.83      951.25     22.68 o 
   5   3  12        6.34       -5.61      9.30 o 
   6   3  12        0.08       -4.91     10.43 o 
   7   3  12      297.29      376.99     37.53 o 
   8   3  12        4.15      -14.89     12.62 o 
   9   3  12      184.12      170.43     21.67 o 
  10   3  12       35.03       -0.78     16.00 o 
  11   3  12        0.00      -21.83     14.56 o 
  12   3  12       45.65       31.23     17.65 o 
  13   3  12       94.00       80.46     23.33 o 
   0   4  12      383.69      452.61     31.29 o 
   1   4  12        7.30        1.70     10.50 o 
   2   4  12     1213.95     1139.08     28.54 o 
   3   4  12       35.29       40.97     15.53 o 
   4   4  12       13.15      -18.27     12.18 o 
   5   4  12       33.65       12.49     11.60 o 
   6   4  12        0.07      -16.22     10.82 o 
   7   4  12        1.15      -17.10     11.40 o 
   8   4  12       27.66        6.22     12.95 o 
   9   4  12        3.12       10.45     14.41 o 
  10   4  12      153.49      140.86     22.40 o 
  11   4  12        8.06        9.87     16.49 o 
  12   4  12        0.46      -24.38     16.25 o 
  13   4  12       33.82       18.47     21.84 o 
   1   5  12      535.33      509.89     37.53 o 
   2   5  12       27.19       -7.38     13.64 o 
   3   5  12      155.67      152.57     24.05 o 
   4   5  12      294.55      348.73     37.82 o 
   5   5  12        3.93        2.83     14.45 o 
   6   5  12      384.10      435.83     34.23 o 
   7   5  12       89.57       67.85     18.70 o 
   8   5  12        8.39       -4.48     12.97 o 
   9   5  12        0.92      -17.59     13.57 o 
  10   5  12       97.97       83.65     19.29 o 
  11   5  12       46.92       40.44     19.31 o 
  12   5  12       19.45        0.42     17.64 o 
   0   6  12        1.47      -29.42     21.77 o 
   1   6  12       72.75       40.03     19.18 o 
   2   6  12        8.59      -13.87     15.84 o 
   3   6  12      647.95      637.08     31.25 o 
   4   6  12        6.83      -11.70     14.72 o 
   5   6  12      739.89      746.27     30.81 o 
   6   6  12       10.21      -15.04     15.29 o 
   7   6  12        2.35      -11.90     15.34 o 
   8   6  12       19.83       -1.76     16.45 o 
   9   6  12       90.01       74.13     43.00 o 
  10   6  12        9.67      -12.36     18.68 o 
  11   6  12       12.72        3.89     18.71 o 
   1   7  12      349.58      401.84     35.70 o 
   2   7  12      165.67      145.13     27.48 o 
   3   7  12       27.72       10.65     20.03 o 
   4   7  12       42.32       44.91     21.52 o 
   5   7  12      273.69      290.94     30.01 o 
   6   7  12      326.21      419.01     37.31 o 
   7   7  12      177.98      178.81     25.63 o 
   8   7  12       23.25       10.53     17.53 o 
   9   7  12      189.82      258.07     30.04 o 
  10   7  12        0.80      -29.33     19.56 o 
   0   8  12      345.76      302.93     49.64 o 
   1   8  12      198.16      176.01     29.46 o 
   2   8  12      304.51      250.82     33.42 o 
   3   8  12      206.39      269.84     39.60 o 
   4   8  12       28.86       11.08     21.93 o 
   5   8  12       29.25       34.42     21.63 o 
   6   8  12       43.90       40.30     23.11 o 
   7   8  12       17.25        0.15     18.43 o 
   8   8  12        1.26      -26.12     17.41 o 
   9   8  12      116.29      112.98     24.63 o 
   1   9  12       45.65       29.11     22.67 o 
   2   9  12       14.93       -2.15     21.11 o 
   3   9  12       13.20      -17.34     20.44 o 
   4   9  12      194.95      186.05     31.75 o 
   5   9  12        3.15        1.88     21.22 o 
   6   9  12       26.88       28.86     23.95 o 
   7   9  12      145.86      116.94     30.30 o 
   0  10  12       25.02      -43.55     30.92 o 
   1  10  12       91.97       69.13     27.65 o 
   2  10  12        0.64      -29.60     19.73 o 
   3  10  12       10.12      -19.99     20.93 o 
   4  10  12       33.90       32.49     24.94 o 
   5  10  12        1.43      -20.20     22.58 o 
   1   1  13        0.07      -12.73      8.49 o 
   2   1  13      705.58      671.47     17.92 o 
   3   1  13       12.11        0.12      9.27 o 
   4   1  13     1906.75     1941.55     31.92 o 
   5   1  13       86.57       72.31     12.76 o 
   6   1  13      410.94      507.21     31.95 o 
   7   1  13      142.02      126.99     17.34 o 
   8   1  13        3.11      -17.99     14.02 o 
   9   1  13        2.61      -14.01     14.27 o 
  10   1  13       82.38       66.25     18.79 o 
  11   1  13       79.64       43.99     19.53 o 
  12   1  13        1.15       -6.76     16.42 o 
  13   1  13       72.83       42.24     22.18 o 
   0   2  13      566.89      583.54     32.50 o 
   1   2  13      122.05      146.05     15.45 o 
   2   2  13       76.88       55.59     11.17 o 
   3   2  13      309.81      300.84     18.60 o 
   4   2  13      213.12      260.54     18.20 o 
   5   2  13      156.83      155.26     18.58 o 
   6   2  13      192.99      243.79     23.12 o 
   7   2  13       43.31       31.46     12.80 o 
   8   2  13      115.04      139.39     29.30 o 
   9   2  13       94.98       94.85     17.43 o 
  10   2  13       13.61        7.89     16.13 o 
  11   2  13       16.05       16.93     18.54 o 
  12   2  13       84.67       76.40     22.15 o 
  13   2  13       53.78       30.11     21.93 o 
   1   3  13      655.15      606.71     24.84 o 
   2   3  13      508.56      603.95     26.87 o 
   3   3  13       16.28        4.96      9.76 o 
   4   3  13        1.79       -5.01     10.34 o 
   5   3  13       26.64       11.74     10.72 o 
   6   3  13      238.80      238.42     19.45 o 
   7   3  13       32.08       27.22     12.66 o 
   8   3  13      695.34      701.15     27.56 o 
   9   3  13       41.69       11.05     15.17 o 
  10   3  13      298.83      346.68     29.72 o 
  11   3  13        0.12      -23.61     15.74 o 
  12   3  13       80.83       66.83     24.86 o 
   0   4  13      271.24      323.01     45.81 o 
   1   4  13        0.17      -15.97     10.65 o 
   2   4  13      356.53      403.79     24.27 o 
   3   4  13      309.92      383.66     26.45 o 
   4   4  13      163.31      175.90     22.43 o 
   5   4  13      933.99      831.68     29.03 o 
   6   4  13      200.37      237.63     22.99 o 
   7   4  13       58.55       38.94     14.44 o 
   8   4  13      104.76      117.26     20.02 o 
   9   4  13        2.01      -20.60     13.73 o 
  10   4  13        3.79       -2.78     16.48 o 
  11   4  13       23.80       38.74     18.75 o 
  12   4  13      101.77       66.17     21.57 o 
   1   5  13      292.21      277.51     31.33 o 
   2   5  13        4.76       -2.03     14.41 o 
   3   5  13        9.75       -7.51     14.57 o 
   4   5  13     1244.91     1131.48     36.94 o 
   5   5  13      102.52       72.64     18.97 o 
   6   5  13       34.53       45.22     17.76 o 
   7   5  13       92.63       96.82     20.98 o 
   8   5  13       15.00        6.65     15.27 o 
   9   5  13      106.40       96.77     23.11 o 
  10   5  13       19.08       18.38     17.28 o 
  11   5  13        0.44      -25.19     16.79 o 
   0   6  13      908.87      819.68     51.69 o 
   1   6  13      110.32      137.87     26.79 o 
   2   6  13       49.00       58.81     18.23 o 
   3   6  13       73.46       52.71     18.39 o 
   4   6  13       21.25      -14.63     15.39 o 
   5   6  13       34.37        3.61     16.50 o 
   6   6  13        0.26      -22.07     14.72 o 
   7   6  13       14.07       -5.50     16.05 o 
   8   6  13       78.46       47.10     20.99 o 
   9   6  13      104.62      100.79     28.77 o 
  10   6  13        1.03       -7.36     21.17 o 
   1   7  13       87.81       31.60     22.71 o 
   2   7  13       82.72       48.79     21.13 o 
   3   7  13       35.47       19.92     17.46 o 
   4   7  13       47.24        5.04     16.53 o 
   5   7  13        0.21      -23.53     15.69 o 
   6   7  13        2.29      -23.96     15.97 o 
   7   7  13       37.01       16.75     17.99 o 
   8   7  13       11.85        9.29     19.86 o 
   9   7  13       10.94       -0.83     20.74 o 
   0   8  13      495.48      478.91     83.79 o 
   1   8  13        0.05      -27.66     18.44 o 
   2   8  13      132.95      137.35     27.39 o 
   3   8  13       24.54       22.71     22.21 o 
   4   8  13       21.66      -21.79     21.19 o 
   5   8  13        0.59      -16.11     16.87 o 
   6   8  13        5.15      -24.80     17.37 o 
   7   8  13       31.94      -26.46     19.04 o 
   8   8  13        5.89      -24.97     18.80 o 
   1   9  13       27.44        7.22     21.98 o 
   2   9  13      144.39      142.91     31.03 o 
   3   9  13        0.06      -15.38     22.84 o 
   4   9  13      300.55      344.47     46.73 o 
   5   9  13        2.09      -22.08     21.54 o 
   6   9  13       44.78       27.96     22.36 o 
   0  10  13       79.17       66.05     40.98 o 
   1  10  13       22.15       13.55     24.71 o 
   2  10  13       81.87       83.88     28.12 o 
   0   0  14      121.91      157.77     33.17 o 
   1   0  14     1758.47     1711.99     45.49 o 
   2   0  14     1129.87     1097.22     37.20 o 
   3   0  14      761.60      836.54     29.55 o 
   4   0  14       38.70       45.62     18.50 o 
   5   0  14     1036.18     1153.65     39.78 o 
   6   0  14      341.55      369.45     45.39 o 
   7   0  14       45.76       18.62     20.45 o 
   8   0  14       19.52        4.08     24.96 o 
   9   0  14       34.73       15.47     23.90 o 
  10   0  14        6.31      -15.93     21.76 o 
  11   0  14       15.88        6.96     23.21 o 
  12   0  14        1.31       -3.92     23.73 o 
   1   1  14      603.66      654.19     22.76 o 
   2   1  14      308.22      349.97     23.13 o 
   3   1  14      222.97      246.30     17.87 o 
   4   1  14       61.38       57.71     12.49 o 
   5   1  14        3.13      -14.21      9.57 o 
   6   1  14       18.30      -17.43     11.62 o 
   7   1  14       23.04       11.43     15.32 o 
   8   1  14       49.56       29.61     16.43 o 
   9   1  14      400.62      430.31     31.63 o 
  10   1  14       40.16       19.27     17.43 o 
  11   1  14       31.91       30.21     18.83 o 
  12   1  14       41.87       16.93     18.65 o 
   0   2  14       10.66      -24.80     16.53 o 
   1   2  14      282.77      340.18     34.29 o 
   2   2  14        0.61       -8.97     12.20 o 
   3   2  14       34.84        1.76      9.85 o 
   4   2  14        5.80       -6.81      9.70 o 
   5   2  14      216.52      229.97     18.05 o 
   6   2  14      516.38      617.18     26.85 o 
   7   2  14       47.76       37.98     14.83 o 
   8   2  14       15.45       -3.45     13.80 o 
   9   2  14       18.74       -1.01     15.59 o 
  10   2  14        0.98      -23.21     15.47 o 
  11   2  14       13.83       22.09     18.38 o 
  12   2  14       16.44       18.95     21.14 o 
   1   3  14       10.86      -15.12     11.16 o 
   2   3  14       18.22       -6.52     12.28 o 
   3   3  14        8.90       -7.44     10.34 o 
   4   3  14        8.58       -7.09     10.87 o 
   5   3  14       24.79       -4.59     11.60 o 
   6   3  14       28.04       29.66     13.29 o 
   7   3  14       30.82        7.12     12.80 o 
   8   3  14        0.02      -13.47     12.67 o 
   9   3  14        9.02      -22.84     15.51 o 
  10   3  14      120.72      119.29     22.75 o 
  11   3  14        0.67      -14.59     19.84 o 
   0   4  14        4.07       -4.46     18.83 o 
   1   4  14      367.22      397.73     28.89 o 
   2   4  14        3.18      -17.02     13.02 o 
   3   4  14       29.31       19.57     13.69 o 
   4   4  14        2.54      -14.31     13.57 o 
   5   4  14        4.21      -12.45     13.23 o 
   6   4  14       63.86       33.97     15.60 o 
   7   4  14        6.14      -11.08     13.55 o 
   8   4  14        3.24       -9.63     16.92 o 
   9   4  14      147.69      130.39     26.63 o 
  10   4  14       37.18       15.58     17.82 o 
  11   4  14       50.65       44.51     20.53 o 
   1   5  14      147.97      159.89     26.93 o 
   2   5  14        0.16      -23.11     16.39 o 
   3   5  14        1.97      -19.50     15.41 o 
   4   5  14      323.13      382.40     32.33 o 
   5   5  14      157.78      193.49     36.42 o 
   6   5  14        0.66      -21.63     15.28 o 
   7   5  14      204.48      232.75     34.06 o 
   8   5  14       15.01      -11.83     20.04 o 
   9   5  14       12.50      -12.40     17.50 o 
  10   5  14       16.73        3.84     19.32 o 
   0   6  14      163.38      119.11     38.49 o 
   1   6  14        2.24      -19.52     18.85 o 
   2   6  14      157.24      146.50     28.28 o 
   3   6  14      333.37      397.99     38.22 o 
   4   6  14        5.38       -6.21     16.61 o 
   5   6  14      405.58      410.11     33.74 o 
   6   6  14       94.88       82.47     22.48 o 
   7   6  14       39.89       23.11     19.24 o 
   8   6  14       56.50       45.35     21.91 o 
   9   6  14      102.37       68.84     27.16 o 
   1   7  14      572.27      680.75     47.91 o 
   2   7  14       92.83       94.10     28.99 o 
   3   7  14        8.39       11.90     22.09 o 
   4   7  14      229.24      214.15     28.33 o 
   5   7  14       44.16       43.39     21.33 o 
   6   7  14       46.24       33.68     21.01 o 
   7   7  14       50.56       27.68     21.36 o 
   8   7  14        1.01       -3.36     19.40 o 
   0   8  14       77.99       78.96     37.96 o 
   1   8  14       76.46       66.95     25.89 o 
   2   8  14       27.11       30.17     25.38 o 
   3   8  14      314.04      407.40     42.91 o 
   4   8  14        3.09      -26.42     17.61 o 
   5   8  14       65.96       71.40     22.52 o 
   6   8  14       82.73       79.50     24.37 o 
   1   9  14       60.56       46.15     25.66 o 
   2   9  14       12.88      -23.50     23.32 o 
   3   9  14        0.01      -32.92     21.95 o 
   1   1  15        0.79        6.08     13.64 o 
   2   1  15      167.74      187.34     19.27 o 
   3   1  15      529.44      568.44     29.36 o 
   4   1  15       21.83       14.26     12.76 o 
   5   1  15      647.03      655.36     24.15 o 
   6   1  15       60.66       32.63     15.37 o 
   7   1  15        0.11      -22.08     14.72 o 
   8   1  15      218.35      237.07     28.95 o 
   9   1  15       78.63       61.41     21.18 o 
  10   1  15       10.19      -18.17     17.64 o 
  11   1  15        0.67      -25.91     19.26 o 
   0   2  15      101.57       59.14     27.81 o 
   1   2  15      407.55      441.56     29.18 o 
   2   2  15       25.51        0.02     13.34 o 
   3   2  15      210.11      274.76     29.36 o 
   4   2  15      328.78      410.96     24.27 o 
   5   2  15      130.09      174.42     22.17 o 
   6   2  15        0.02      -17.35     11.56 o 
   7   2  15        1.23      -22.84     15.22 o 
   8   2  15       26.46        7.44     17.01 o 
   9   2  15       36.31       36.98     18.47 o 
  10   2  15        1.35      -11.75     17.82 o 
  11   2  15      161.67      128.15     25.55 o 
   1   3  15      232.28      298.68     26.37 o 
   2   3  15      220.23      295.63     25.41 o 
   3   3  15      125.36      122.51     19.76 o 
   4   3  15      185.38      209.83     20.96 o 
   5   3  15       47.09       30.05     15.11 o 
   6   3  15       37.27        7.61     14.77 o 
   7   3  15     1000.29      990.10     34.64 o 
   8   3  15        7.53        9.38     15.75 o 
   9   3  15        0.37       -2.46     18.55 o 
  10   3  15      107.05       79.62     25.36 o 
   0   4  15      211.54      278.65     46.50 o 
   1   4  15        1.94      -20.64     13.76 o 
   2   4  15        0.02       -2.38     14.45 o 
   3   4  15      749.80      742.63     28.99 o 
   4   4  15       48.49       19.01     20.23 o 
   5   4  15       72.45       83.71     24.04 o 
   6   4  15       17.57       19.20     15.96 o 
   7   4  15        0.20      -18.33     14.85 o 
   8   4  15        4.41      -16.49     18.09 o 
   9   4  15       17.52        7.40     19.58 o 
  10   4  15        3.29      -14.00     18.72 o 
   1   5  15       94.94       91.08     24.17 o 
   2   5  15       14.06        3.71     19.18 o 
   3   5  15      154.21      151.34     27.08 o 
   4   5  15      137.60      157.41     27.72 o 
   5   5  15      111.60       86.70     22.42 o 
   6   5  15        2.93      -14.51     16.79 o 
   7   5  15       90.17       71.67     22.61 o 
   8   5  15        0.02      -20.09     20.23 o 
   9   5  15       29.83        7.40     22.40 o 
   0   6  15        5.00       -2.53     29.21 o 
   1   6  15      219.17      188.82     30.40 o 
   2   6  15       10.97      -19.47     19.67 o 
   3   6  15        0.04       -2.49     20.25 o 
   4   6  15       23.29      -30.60     20.40 o 
   5   6  15        2.26      -23.50     15.67 o 
   6   6  15        0.18      -24.46     16.67 o 
   7   6  15       56.19       22.96     20.08 o 
   8   6  15        0.00      -31.97     21.31 o 
   1   7  15        5.98      -24.69     21.03 o 
   2   7  15       13.20       27.52     23.03 o 
   3   7  15        6.26       -8.89     21.06 o 
   4   7  15       34.83       -2.77     21.44 o 
   5   7  15        3.14      -26.50     17.67 o 
   6   7  15        5.11       -7.83     19.27 o 
   0   8  15       37.69       21.78     35.06 o 
   1   8  15       35.31        0.09     21.82 o 
   2   8  15        5.52      -19.87     22.87 o 
   3   8  15       45.99       -5.32     24.07 o 
   0   0  16      386.75      610.16     85.16 o 
   1   0  16       94.72       86.51     26.29 o 
   2   0  16       32.13       12.92     20.26 o 
   3   0  16       56.95       52.14     22.86 o 
   4   0  16       20.38       -6.75     20.70 o 
   5   0  16        1.00      -12.61     20.49 o 
   6   0  16      995.98     1042.74     68.82 o 
   7   0  16       22.84       13.12     26.40 o 
   8   0  16      509.41      611.27     84.48 o 
   9   0  16       18.29       11.64     27.46 o 
   1   1  16       13.56       -5.49     14.24 o 
   2   1  16      261.85      357.66     31.55 o 
   3   1  16        3.86      -10.42     16.34 o 
   4   1  16      849.74      893.02     31.01 o 
   5   1  16        0.53       -0.59     14.58 o 
   6   1  16        0.31      -14.91     14.35 o 
   7   1  16        0.44      -17.92     16.12 o 
   8   1  16       40.66       20.17     19.89 o 
   9   1  16        3.50      -27.38     18.26 o 
   0   2  16      647.68      698.27     43.50 o 
   1   2  16       64.42       74.31     18.41 o 
   2   2  16      241.87      290.33     26.09 o 
   3   2  16       72.20       63.25     17.38 o 
   4   2  16        1.21       -1.95     15.13 o 
   5   2  16      198.48      258.88     41.81 o 
   6   2  16       43.65       30.16     17.35 o 
   7   2  16      119.68       81.13     20.56 o 
   8   2  16      366.72      363.37     32.00 o 
   9   2  16        2.02       -3.27     18.12 o 
   1   3  16       31.83       16.10     15.95 o 
   2   3  16       41.70       36.59     16.87 o 
   3   3  16        9.31      -10.32     14.92 o 
   4   3  16      161.03      188.16     23.58 o 
   5   3  16       31.63       27.95     18.98 o 
   6   3  16      162.55      170.26     21.57 o 
   7   3  16       69.49       31.43     20.84 o 
   8   3  16       16.28      -11.45     18.81 o 
   9   3  16       49.29       51.15     25.23 o 
   0   4  16       32.56       11.47     24.02 o 
   1   4  16       25.61       17.61     17.02 o 
   2   4  16        0.05        7.35     15.81 o 
   3   4  16       37.65        7.63     17.68 o 
   4   4  16        8.82      -28.07     18.71 o 
   5   4  16      169.68       93.05     25.79 o 
   6   4  16      119.31      126.98     26.00 o 
   7   4  16      106.32       79.91     23.03 o 
   8   4  16        0.47      -14.13     19.17 o 
   1   5  16       33.39       24.31     20.13 o 
   2   5  16      153.73      141.37     42.61 o 
   3   5  16       14.62      -10.46     20.37 o 
   4   5  16       95.46       72.00     25.41 o 
   5   5  16      130.49      118.87     29.77 o 
   6   5  16       31.85       19.85     23.85 o 
   7   5  16        5.37      -13.84     19.07 o 
   0   6  16      229.12      215.31     47.73 o 
   1   6  16        5.10      -15.13     20.38 o 
   2   6  16      308.90      307.98     36.65 o 
   3   6  16       73.10      100.64     26.92 o 
   4   6  16        1.56      -30.03     20.02 o 
   5   6  16        8.72      -10.46     22.31 o 
   1   7  16       45.12       30.74     25.39 o 
   2   7  16      191.26      208.23     33.81 o 
   3   7  16       17.76       18.58     23.80 o 
   1   1  17        2.37      -17.55     16.79 o 
   2   1  17       62.40       95.63     22.02 o 
   3   1  17        9.69       -4.92     17.14 o 
   4   1  17       66.32       81.62     21.74 o 
   5   1  17       93.33       94.25     26.70 o 
   6   1  17       25.01       11.10     21.78 o 
   7   1  17        4.24       -6.23     19.35 o 
   8   1  17       21.23      -10.49     18.17 o 
   0   2  17      244.78      372.58     41.27 o 
   1   2  17        0.15       -4.32     18.38 o 
   2   2  17      257.87      380.71     36.19 o 
   3   2  17      136.10      145.23     24.57 o 
   4   2  17       53.35       53.82     20.69 o 
   5   2  17       19.67       23.45     23.01 o 
   6   2  17      127.66      130.12     34.61 o 
   7   2  17        0.31      -26.26     20.63 o 
   1   3  17      122.62       97.17     21.50 o 
   2   3  17       33.81       32.63     18.51 o 
   3   3  17        8.27       -5.77     17.02 o 
   4   3  17      795.80      931.09     34.17 o 
   5   3  17        0.03       -3.29     21.50 o 
   6   3  17      197.48      220.87     33.78 o 
   7   3  17      150.65      134.63     30.92 o 
   0   4  17      392.46      414.79     47.29 o 
   1   4  17        7.62      -15.75     16.42 o 
   2   4  17      302.76      389.12     40.92 o 
   3   4  17       19.08       18.34     19.85 o 
   4   4  17       21.23       12.80     21.75 o 
   5   4  17      162.19      193.04     31.84 o 
   6   4  17      345.75      472.35     42.23 o 
   1   5  17       46.82       22.79     23.82 o 
   2   5  17      211.46      282.26     43.48 o 
   3   5  17        4.39      -23.70     21.22 o 
   4   5  17      112.39       97.73     27.97 o 
   0   6  17      104.23      110.47     41.54 o 
   1   6  17       50.58       29.69     25.36 o 
   0   0  18        4.55      -28.04     39.44 o 
   1   0  18      135.35      171.96     45.05 o 
   2   0  18        7.04        0.40     30.62 o 
   3   0  18      486.25      577.61    112.41 o 
   4   0  18      126.71      172.03    103.37 o 
   5   0  18      544.70      767.78    106.78 o 
   1   1  18      424.55      574.20     45.49 o 
   2   1  18        5.39        4.31     22.10 o 
   3   1  18       52.40       32.31     21.53 o 
   4   1  18        4.91      -25.88     17.30 o 
   5   1  18      154.75      163.79     40.60 o 
   0   2  18       12.87       16.89     25.55 o 
   1   2  18       10.10       24.15     20.23 o 
   2   2  18        6.32       -3.86     19.17 o 
   3   2  18      241.85      349.43     34.48 o 
   4   2  18        3.74        7.66     19.62 o 
   5   2  18      139.42      196.71     32.77 o 
   1   3  18        1.91      -26.03     17.36 o 
   2   3  18       16.77       10.77     18.88 o 
   3   3  18        2.86       -8.06     20.11 o 
   4   3  18        1.10        1.06     21.77 o 
   0   4  18      126.54      173.14     36.66 o 
   1   4  18       36.41       26.61     20.83 o 
   2   4  18       10.70       18.56     21.70 o 
                                                 
